# Supplementary material for: Optimization of production system of shale oil development in Ordos basin, China
Source: Sci Rep. 2023 Apr 21;13:6515. doi: 10.1038/s41598-023-33080-8 (PMC10121584; doi:10.1038/s41598-023-33080-8)
Supplement: Supplementary file 1 — Supplementary Information. [file 41598_2023_33080_MOESM1_ESM.xlsx]

## Sheet: table 1&2
		results of wettability experiment
	core amount	wettability index		Relative wettability index	wettability						data of wettability experiment (supplementary of table 1)
		Oil wettability index	Water wettability index							Sample Number	Area	Well number	Oil wettability index	Water	Relative wettability	wettability
	18	0.57	0.83	0.26	neutral - weak hydrophilic									wettability index	index
										1	HC	L99	0.78	0.69	-0.09	neutral
										2	HX	L430	0.66	0.74	0.08	neutral
										3	HC	L416	0.5	0.8	0.29	weak hydrophilic
										4	HC	Y44	0.55	0.81	0.25	weak hydrophilic
										5	HC	C36	0.52	0.82	0.3	weak hydrophilic
										6	HS	L205	0.54	0.82	0.28	weak hydrophilic
										7	HS	T40	0.61	0.82	0.21	weak hydrophilic
										8	HC	C21	0.47	0.82	0.36	hydrophilic
										9	HC	X352	0.58	0.82	0.25	weak hydrophilic
			relative recovery of cores with different porosity							10	HS	B52	0.53	0.83	0.3	weak hydrophilic
	core nmber	well number	porosity/%	permeability/×10-3μm2	Contribution ratio of different radius of pores to recovery，%					11	HS	Le22	0.58	0.83	0.26	weak hydrophilic
					＜10μm	10～20μm	＞20μm			12	HC	L399	0.46	0.86	0.4	hydrophilic
	H1 2-1	HH5-3	8.75	0.049	64.69	33.03	2.25			13	HC	Y86	0.71	0.94	0.23	weak hydrophilic
	G1 5-2	G238-13	9.94	0.084	39.89	48.23	11.88			14	HS	B67	0.59	0.89	0.29	weak hydrophilic
	G2 2-1	G238-13	10.58	0.097	39.2	47.99	12.81			15	HS	Z289	0.72	0.93	0.22	weak hydrophilic
										16	HC	L170	0.55	0.83	0.29	weak hydrophilic
										17	HX	Zh32	0.59	0.84	0.26	weak hydrophilic
										18	HS	Z346	0.28	0.81	0.53	hydrophilic
										average			0.57	0.83	0.26	neutral - weak hydrophilic

## Sheet: Fig.1 &2
	Imbibition rate
Imbibition duration（day）	H1 2-1	Imbibition duration（day）	G1 5-2	Imbibition duration（day）	G2 2-1
0.81	0.158	0.81	0.255	0.81	0.285
2.8	0.098	2.8	0.162	2.8	0.178
4.8	0.058	4.8	0.113	4.8	0.123
6.9	0.04	6.9	0.018	6.9	0.063
9	0.016	9	0.023	9	0.021
10.8	0.008	10.8	0.019	10.8	0.018
12.8	0.0062	11.6	0.0001	12.8	0.025
13.9	0.0001	12.8	0	15.9	0.0001
Imbibition duration（day）	H1 2-1	Imbibition duration（day）	G1 5-2	Imbibition duration（day）	G2 2-1
0	0	0	0	0	0
0.81	6	0.81	6.5	0.81	5.1
2.8	13.5	2.8	16.2	2.8	12.5
4.8	17.6	4.8	22.2	4.8	17.2
6.9	21.3	6.9	24	6.9	19.2
9	22.3	9	25.2	9	21.2
10.8	24.3	10.8	26	10.8	22.4
12.8	24.5	11.6	26.1	12.8	22.8
13.9	24.5	12.8	26.1	15.9	22.85

## Sheet: Fig.3
HH36-3					HH40-9					HH60-5				HH60-9
time，s	viscosity，mPa.s				time，s	viscosity，mPa.s				time，s	viscosity，mPa.s			time，s	viscosity，mPa.s
t_seg in s	ƒ in mPas	T in °C			t_seg in s	ƒ in mPas	T in °C			t_seg in s	ƒ in mPas	T in °C		t_seg in s	ƒ in mPas	T in °C
3	13.48	59.61			3	51.8	59.39			3	13.26	59.59		3	13.73	59.61
6	13.14	59.61			6	51.7	59.39			6	12.82	59.59		6	12.85	59.61
9	13.02	59.61			9	42.66	59.39			9	11.35	59.59		9	12.89	59.61
12	13.19	59.61			12	43.79	59.39			12	10.91	59.59		12	13.42	59.6
15	13.35	59.61			15	43.57	59.39			15	10.28	59.59		15	14	59.61
18	13.6	59.62			18	43.46	59.39			18	9.965	59.59		18	15.18	59.61
21	13.79	59.62			21	44.15	59.39			21	10.43	59.59		21	16.81	59.62
24	14.05	59.62			24	42.05	59.39			24	10.7	59.59		24	17.99	59.61
27	14.3	59.62			27	39.93	59.4			27	11.66	59.58		27	20.3	59.62
30	15.45	59.62			30	36.32	59.39			30	15.65	59.58		30	20.87	59.61
33	15.51	59.62			33	35.06	59.39			33	15.83	59.59		33	22.74	59.61
36	15.29	59.62			36	33.43	59.39			42	16.2	59.58		36	24.39	59.61
39	15.68	59.62			39	31.28	59.39			45	14.41	59.59		39	24.74	59.62
42	15.94	59.63			42	29.85	59.39			48	15.3	59.59		42	24.33	59.62
45	15.81	59.63			45	28.38	59.39			51	16.27	59.59		45	24.48	59.62
48	15.93	59.62			48	27.51	59.39			54	12.84	59.58		48	24.86	59.62
51	15.83	59.62			51	26.52	59.39			57	10.85	59.58		51	24.52	59.62
54	15.68	59.63			54	25.7	59.39			60	9.901	59.58		54	23.86	59.62
57	15.68	59.63			57	25.41	59.4			63	9.034	59.58		57	22.53	59.62
60	15.2	59.62			60	26.06	59.4			66	8.547	59.58		60	22.28	59.62
63	14.88	59.62			63	28.9	59.4			69	8.104	59.59		63	20.52	59.62
66	14.57	59.62			66	30.6	59.4			72	7.7	59.59		66	19.61	59.62
69	14.42	59.62			69	31.15	59.4			75	7.539	59.59		69	18.54	59.63
72	14.33	59.63			72	26.06	59.4			78	7.125	59.59		72	17.82	59.63
75	14	59.62			75	25.82	59.4			81	7.057	59.6		75	17.89	59.63
78	13.83	59.62			78	26.45	59.4			84	7.137	59.6		78	17.01	59.62
81	13.93	59.63			81	26.5	59.39			87	6.764	59.61		81	17.02	59.62
84	13.64	59.62			84	26.88	59.39			90	6.947	59.61		84	17.21	59.62
87	15.17	59.62			87	26.7	59.39			93	7.443	59.61		87	17.41	59.61
90	13.55	59.62			90	26.31	59.38			96	7.607	59.61		90	17.23	59.62
93	13.63	59.62			93	25.51	59.38			99	7.59	59.62		93	17.2	59.61
96	13.6	59.62			96	23.47	59.38			102	7.606	59.61		96	17.36	59.61
99	13.74	59.62			99	21.4	59.39			105	7.909	59.61		99	18.08	59.61
102	13.74	59.62			102	19.76	59.38			108	8.506	59.6		102	18.68	59.62
105	13.86	59.62			105	18.17	59.39			111	8.587	59.61		105	18.72	59.62
108	14.64	59.62			108	17.12	59.39			114	9.06	59.6		108	19.16	59.62
111	14.13	59.62			111	16.88	59.4			117	9.149	59.6		111	18.71	59.62
114	14.11	59.62			114	17.02	59.4			120	8.691	59.6		114	18.54	59.62
117	13.99	59.62			117	16.45	59.41			123	8.228	59.6		117	18.1	59.62
120	13.95	59.62			120	16.69	59.41			126	7.56	59.6		120	17.53	59.62
123	13.82	59.62			123	17.8	59.41			129	7.647	59.6		123	17.44	59.63
126	13.96	59.62			126	19.11	59.42			132	7.547	59.61		126	16.86	59.63
129	13.69	59.62			129	21.42	59.42			135	7.093	59.61		129	15.55	59.63
132	14.2	59.62			132	20.25	59.42			138	7.335	59.61		132	15.25	59.64
135	13.37	59.62			135	19.98	59.42			141	6.873	59.6		135	14.72	59.64
138	13.25	59.62			138	20.72	59.42			144	6.693	59.6		138	14.01	59.64
141	13.03	59.63			141	21.26	59.42			147	6.69	59.59		141	13.13	59.63
144	12.89	59.63			144	21.59	59.41			150	6.489	59.59		144	13.54	59.64
147	12.89	59.62			147	22.13	59.41			153	7.449	59.6		147	13.27	59.63
150	12.78	59.62			150	21.19	59.41			156	7.51	59.6		150	13.24	59.63
153	12.77	59.62			153	21.25	59.41			159	6.89	59.6		153	13.23	59.64
156	12.79	59.62			156	20.6	59.41			174	7.56	59.6		156	12.89	59.64
159	12.77	59.62			159	19.95	59.41			177	7.752	59.6		159	12.64	59.63
162	12.87	59.62			162	18.74	59.41			180	7.809	59.61		162	12.43	59.63
165	12.87	59.62			165	17.92	59.4							165	13.36	59.63
168	13.02	59.62			168	16.67	59.4							168	13.54	59.63
171	13.14	59.62			171	15.77	59.41							171	14.07	59.63
174	13.22	59.62			174	15.31	59.4							174	14.92	59.63
177	13.3	59.62			177	14.63	59.4							177	14.71	59.63
180	13.22	59.62			180	15.35	59.39							180	13.7	59.62

## Sheet: Fig.4
well number	data	Shut-in pressure	well number	Channeling well
TH4-1	0	15.8	TH4-1
TH4-1	2	11
TH4-1	2.33333	9.8
TH4-1	2.625	9.5
TH4-1	3	9
TH4-1	3.625	8.7
TH4-1	4	8.5
TH4-1	4.625	8.3
TH4-1	5.625	8
TH4-1	6.33333	7.5
TH4-1	6.625	7.3
TH4-1	7	6.8
TH4-1	7.33333	6
TH4-1	7.625	5.5
TH4-1	8	5
TH4-1	8.625	4.5
TH4-1	9	4.3
TH4-1	9.33333	4
TH4-1	9.625	3.8
TH4-1	10	3.5
TH4-1	10.625	3.2
TH4-1	11	3
TH4-1	12.3333	2.9
TH4-1	13	2.8
TH4-1	13.625	2.7
TH4-1	15	2.6
TH4-1	16.3333	2.5
TH4-1	17	2.4
TH4-1	18.3333	2.3
TH4-1	19.3333	2.2
TH4-1	20	2.1
TH4-1	20.625	2
TH4-1	21.3333	1.9
TH4-1	22	1.8
TH4-1	22.3333	1.7
TH4-1	23	1.6
TH4-1	23.625	1.5
TH4-1	24.3333	1.4
TH4-1	25.3333	1.3
TH4-1	26	1.2
TH4-1	26.625	1.1
TH4-1	27.3333	1
TH4-2	0	9.7	TH4-2
TH4-2	1	7.8
TH4-2	1.33333	7.5
TH4-2	2	7.3
TH4-2	2.33333	7.1
TH4-2	2.625	6.9
TH4-2	28	2.2
TH4-2	28.3333	2.1
TH4-2	30.625	2
TH12-1	0	14.5	TH12-1
TH12-1	1	11.5
TH12-1	1.33333	11.2
TH12-1	2	11
TH12-1	4.33333	10.5
TH12-1	9.33333	10
TH12-1	12	9.5
TH12-1	25.3333	9
TH12-2	0	21.2	TH12-2
TH12-2	1	10.5
TH12-2	2.625	9.5
TH12-2	3	9
TH12-2	3.33333	8.5
TH12-2	3.625	8
TH12-2	5	7.5
TH12-2	5.33333	7
TH12-2	7	6.5
TH12-2	9	6
TH12-2	14.625	5.5
TH12-2	15.3333	5
TH12-2	23	4.5
TH12-2	29	4
TH12-2	39.625	3.5
TH12-2	40.3333	3
TH12-2	40.625	2.5
TH12-2	41	2
TH12-2	41.625	1.5
TH12-2	42.3333	1
TH12-2	42.625	0
TH12-3	0	14.9	TH12-3
TH12-3	1	8
TH12-3	3	7.5
TH12-3	4.625	7
TH12-3	5.625	6.5
TH12-3	14.3333	11.5		11.5
TH12-3	15.3333	10.5
TH12-3	15.625	10
TH12-3	16.3333	9.5
TH12-3	16.625	9
TH12-3	17.3333	8.5
TH12-3	17.625	8
TH12-3	21	7.5
TH12-3	22	7
TH12-3	27.625	6.5
TH12-3	30	6
TH12-3	31	5.5
TH12-3	34	5
TH12-3	41	4.5
TH16-1	0	12.3	TH16-1
TH16-1	1	11.8
TH16-1	1.33333	11.2
TH16-1	1.625	9.8
TH16-1	2	9.2
TH16-1	2.33333	8.6
TH16-1	2.625	8.2
TH16-1	3	8
TH16-1	3.33333	7.7
TH16-1	3.625	7.4
TH16-1	4	7.2
TH16-1	4.33333	7.1
TH16-1	4.625	6.8
TH16-1	5	6.5
TH16-1	5.33333	6.3
TH16-1	5.625	6.2
TH16-1	6	5.8
TH16-1	6.625	5.7
TH16-1	7.625	5.5
TH7-2	0	13.6	TH7-2
TH7-2	1	13
TH7-2	1.33333	12.5
TH7-2	1.625	12
TH7-2	2	11.6
TH7-2	2.33333	11.1
TH7-2	2.625	10.7
TH7-2	3	10.4
TH7-2	3.33333	9.9
TH7-2	3.625	9.5
TH7-2	4	9.1
TH7-2	4.33333	8.9
TH7-2	4.625	8.6
TH7-2	5	8.4
TH7-2	5.625	8.3
TH7-2	6	8.2
TH7-2	6.33333	8.1
TH7-2	6.625	8
TH7-2	7	7.8
TH7-2	7.33333	7.5
TH7-2	7.625	7.3
TH7-2	8	7
TH7-2	8.33333	6.6
TH7-2	8.625	6.4
TH7-2	9	6.1
TH7-2	9.33333	5.7
TH7-2	9.625	5.3
TH7-2	10	5
TH7-2	10.3333	4.8
TH7-2	10.625	4.7
TH7-2	11.625	4.6
TH7-2	80	2.5
TH54-1	0	15.1	TH54-1
TH54-1	0.333333	11
TH54-1	1	10.5
TH54-1	1.33333	10
TH54-1	1.625	9.5
TH54-1	2	9
TH54-1	2.33333	8.5
TH54-1	2.625	8
TH54-1	4	7.5
TH54-1	5	7
TH54-1	5.33333	6.5
TH54-1	6	6
TH54-1	6.625	5.5
TH54-1	7	5
TH54-1	10.3333	4.5
TH54-1	13.3333	4
TH54-1	17.3333	3.5
TH54-1	24	3
TH54-1	27.625	2.5
TH54-2	0	13	TH54-2
TH54-2	0.333333	10
TH54-2	1.33333	9.5
TH54-2	1.625	9
TH54-2	2	8
TH54-2	2.625	7.5
TH54-2	3	7
TH54-2	3.625	6.5
TH54-2	4.33333	6
TH54-2	4.625	5.5
TH54-2	5	5
TH54-2	6.33333	4.5
TH54-2	7	4
TH54-2	9.33333	8.5		8.5
TH54-2	10	8
TH54-2	11.625	7.5
TH54-2	12.3333	7
TH54-2	14	6.5
TH54-2	14.3333	6
TH54-2	15.3333	5.5
TH54-2	16	5
TH54-2	23	3.5
HH10-3	0	18.5	HH10-3
HH10-3	1	15.7
HH10-3	1.33333	14.9
HH10-3	1.625	14.3
HH10-3	2	13.5
HH10-3	2.33333	12.7
HH10-3	2.625	12
HH10-3	3	11.4
HH10-3	3.33333	11.5		11.5
HH10-3	3.625	11
HH10-3	4	10.7
HH10-3	4.33333	10.5
HH10-3	4.625	10.1
HH10-3	5	9.8
HH10-3	5.33333	9.5
HH10-3	5.625	9.3
HH10-3	6	9
HH10-3	7	8.8
HH10-3	9.625	8.6
HH10-3	10	8.5
HH10-3	10.3333	8.3
HH10-3	10.625	8.2
HH10-3	11	8.1
HH10-3	11.3333	8
HH10-3	11.625	7.8
HH10-3	12	7.7
HH10-3	12.625	7.6
HH10-3	13	7.5
HH10-3	13.3333	7.4
HH10-3	13.625	7.3
HH10-3	14	7.2
HH10-3	14.625	7
HH10-3	15	6.9
HH10-3	16	6.8
HH10-3	16.3333	6.6
HH10-3	16.625	6.4
HH10-3	17	6.2
HH10-3	17.3333	6
HH11-3	0	17.7	HH11-3
HH11-3	3	12
HH11-3	3.33333	11.6
HH11-3	4	11.5
HH11-3	4.33333	11.2
HH11-3	4.625	11
HH11-3	5	10.9
HH11-3	5.33333	10.6
HH11-3	5.625	10.3
HH11-3	6	10.1
HH11-3	6.33333	10
HH11-3	6.625	9.9
HH11-3	7	9.8
HH11-3	7.33333	9.4
HH11-3	7.625	9.2
HH11-3	8	9
HH11-3	8.33333	8.9
HH11-3	8.625	8.8
HH11-3	9.33333	8.7
HH11-3	9.625	8.6
HH11-3	10	8.5
HH11-3	10.3333	8.4
HH11-3	11	8.3
HH11-3	11.625	8.2
HH11-3	13.625	8
HH11-3	14	7.6
HH11-3	14.625	7.5
HH11-3	15.3333	7.2
HH11-3	15.625	7
HH11-5	0	18.5	HH11-5
HH11-5	0.333333	16.5
HH11-5	1	15.4
HH11-5	1.33333	15.2
HH11-5	1.625	14.6
HH11-5	2	14
HH11-5	2.33333	13.9
HH11-5	2.625	13.5
HH11-5	3	13
HH11-5	3.33333	12.9
HH11-5	3.625	12.6
HH11-5	4	12.3
HH11-5	4.625	12.2
HH11-5	5	12
HH11-5	5.33333	11.9
HH11-5	5.625	11.4
HH11-5	6	11.2
HH11-5	6.33333	11.1
HH11-5	6.625	10.9
HH11-5	7	10.8
HH11-6	0	18.2	HH11-6
HH11-6	1900-01-01	14.4
HH11-6	1900-01-01 08:00:00	13.3
HH11-6	1900-01-02	12.5
HH11-6	1900-01-02 08:00:00	12
HH11-6	1900-01-02 15:00:00	11.6
HH11-6	1900-01-03	11.2
HH11-6	1900-01-03 08:00:00	11
HH11-6	1900-01-03 15:00:00	10.6
HH11-6	1900-01-04	10.4
HH11-6	1900-01-04 08:00:00	10
HH11-6	1900-01-04 15:00:00	9.9
HH11-6	1900-01-05	9.7
HH11-6	1900-01-05 08:00:00	9.6
HH11-6	1900-01-05 15:00:00	9.3
HH11-6	1900-01-06	9.1
HH11-6	1900-01-06 08:00:00	9
HH11-6	1900-01-06 15:00:00	8.8
HH11-6	1900-01-07	8.6
HH11-6	1900-01-07 08:00:00	8.4
HH11-6	1900-01-07 15:00:00	8.2
HH11-6	1900-01-08	8
HH11-6	1900-01-08 08:00:00	7.9
HH11-6	1900-01-08 15:00:00	7.8
HH11-6	1900-01-09	7.6
HH11-6	1900-01-09 08:00:00	7.5
HH11-6	1900-01-09 15:00:00	7.4
HH11-6	1900-01-10	7.2
HH11-6	1900-01-10 08:00:00	7.1
HH11-6	1900-01-11	7
HH15-2	0	14	HH15-2
HH15-2	1.33333	10
HH15-2	2	9
HH15-2	2.33333	8.3
HH15-2	3	8
HH15-2	3.33333	7.6
HH15-2	4	7.5
HH15-2	4.33333	7.1
HH15-2	5	7
HH15-2	5.33333	6.8
HH15-2	6.33333	8.5		8.5
HH15-2	8.33333	6.5
HH15-2	9	6.3
HH15-2	9.33333	6.2
HH15-2	10	6.1
HH15-5	0	14.8	HH15-5
HH15-5	4	6.2
HH15-5	4.33333	6
HH15-5	5	5.8
HH15-5	5.625	5.7
HH15-5	6	5.5
HH15-5	6.625	5
HH15-5	7.33333	4.9
HH15-5	7.625	4.8
HH15-5	8	4.7
HH15-5	8.625	4.6
HH15-5	9	4.5
HH15-5	9.625	4.4
HH15-5	10.3333	4.2
HH15-5	10.625	4
HH15-5	11.625	3.9
HH15-5	12	3.8
HH15-5	12.3333	3.7
HH15-5	12.625	3.6
HH15-5	13.3333	3.5
HH15-5	14.3333	3.4
HH15-5	15	3.3
HH15-5	15.625	3.2
HH15-5	16	3
HH15-5	17	2.9
HH15-5	17.3333	2.8
HH15-5	17.625	2.5
HH15-5	18.625	2.4
HH15-5	20.3333	2.3
HH15-5	22	2.2
HH15-5	23.625	2.1
HH15-5	25	2
HH15-5	27.625	1.9
HH15-5	30.3333	1.8
HH15-6	0	14	HH15-6
HH15-6	2	9.4
HH15-6	3	9.2
HH15-6	3.33333	9
HH15-6	4.625	8.9
HH15-6	5	8.8
HH15-6	6	8.7
HH15-6	6.33333	8
HH15-6	6.625	7.9
HH15-6	7	7.6
HH15-6	8	7.5
HH15-6	9	7.3
HH15-6	9.33333	7.1
HH15-6	9.625	7
HH15-6	10	6.8
HH15-6	10.625	6.6
HH15-6	11	6.5
HH15-6	12.3333	6.4
HH15-6	13.3333	6.3
HH15-6	14.3333	6.2
HH15-6	15.3333	6.1
HH15-6	16.3333	6
HH15-6	17.3333	5.9
HH15-6	18.625	5.5
HH15-6	19	5.3
HH15-6	19.3333	5.1
HH15-6	19.625	5
HH15-6	20	4.9
HH15-6	21	4.7
HH17-4	0	17.4	HH17-4
HH17-4	2	13.8
HH17-4	2.33333	12.7
HH17-4	3	11.5
HH17-4	3.33333	11
HH17-4	5.625	10.5
HH17-4	6	10
HH17-4	11.3333	9.5
HH17-4	11.625	9.2
HH17-4	12	8.8
HH17-4	12.3333	8.5
HH17-4	12.625	8.2
HH17-4	13	8
HH17-4	17.625	7.5
HH17-4	18	7
HH17-4	23.625	6.8
HH17-4	25.625	6.5
HH17-4	27.3333	6.3
HH17-4	27.625	5.8
HH17-4	28	5.5
HH17-4	29.625	5.8		5.8
HH17-4	30	6.2		6.2
HH17-4	30.625	6
HH17-4	48	5.8
HH17-4	48.625	5.7
HH17-4	51.3333	5.6
HH17-4	55	5.4
HH17-4	55.3333	5.3
HH17-4	56	5
HH17-4	60	4.9
HH17-5	0	18	HH17-5
HH17-5	3	10
HH17-5	4.33333	9.5
HH17-5	5.33333	8
HH17-5	9	7.5
HH17-5	13	7
HH17-5	19.625	6.9
HH17-5	20.625	6.8
HH17-5	21.3333	6.6
HH17-5	22	6.4
HH17-5	30.3333	6.2
HH17-5	34.625	6
HH17-5	45.3333	5.8
HH17-5	45.625	5.5
HH17-5	46	5.3
HH17-5	46.3333	5.2
HH17-5	46.625	5.1
HH17-5	47	4.8
HH17-5	47.3333	4.6
HH17-5	47.625	4.5
HH17-5	48	4.3
HH17-5	48.625	4.2
HH17-5	50	4
HH17-5	51.3333	3.6
HH17-5	51.625	3.4
HH17-5	52	3
HH17-5	52.625	2.8
HH17-5	53	2.5
HH17-5	53.625	2.3
HH17-5	106	1.8
HH17-5	115.625	1.6
HH17-5	123.333	8.2		8.2
HH17-5	124.333	7.5
HH17-5	125.333	6.5
HH17-5	126.333	6
HH17-5	127	5.5
HH17-5	127.333	5
HH17-5	127.625	4.8
HH17-5	129.625	4.5
HH17-5	130.333	4.3
HH17-5	130.625	4
HH17-5	131.333	4.3		4.3
HH17-5	131.625	4
HH17-5	132.333	4.3		4.3
HH17-5	132.625	4
HH17-5	133.625	3.8
HH17-5	135	3.5
HH17-5	139.333	3.3
HH17-5	139.625	3.2
HH17-5	140	3
HH17-5	142.625	2.8
HH17-5	143	2.5
HH17-5	146	5.3		5.3
HH17-5	146.333	6.8		6.8
HH17-5	146.625	7.5		7.5
HH17-6	0	18.6	HH17-6
HH17-6	9	10
HH17-6	10.625	9.8
HH17-6	11	9.7
HH17-6	23.625	9.2
HH17-6	24	8.8
HH17-6	24.3333	7.8
HH17-6	24.625	7.2
HH17-6	25	6.8
HH17-6	25.625	6.5
HH17-6	26.3333	6.8		6.8
HH17-6	26.625	6.5
HH17-6	27.3333	6.8		6.8
HH17-6	27.625	6.5
HH17-6	33.625	6.3
HH17-6	34	6
HH17-6	41.3333	5.4
HH17-6	42.3333	5.2
HH17-6	45.3333	5
HH17-6	48.625	4.8
HH17-6	52.625	4.6
HH17-6	55.3333	4.5
HH17-6	63.625	4.4
HH17-6	64	4.3
HH17-6	70	4.2
HH17-6	71	4.1
HH17-6	73.3333	4
HH17-6	77	3.9
HH17-6	78	3.8
HH17-8	0	17.4	HH17-8
HH17-8	1	15
HH17-8	2	14.5
HH17-8	2.625	14.3
HH17-8	3.625	14.2
HH17-8	4	14
HH17-8	4.625	13.7
HH17-8	5	13.5
HH17-8	5.625	13.3
HH17-8	6.33333	13.5		13.5
HH17-8	6.625	13.3
HH17-8	7	12.5
HH17-8	7.625	12
HH17-8	8	11.8
HH17-8	9.33333	11.5
HH17-8	11	11
HH17-8	12.625	10
HH17-8	20.625	12		12
HH17-8	21	15		15
HH17-8	21.625	14.5
HH17-8	22	14
HH17-8	22.625	13.8
HH17-8	23	13.5
HH17-8	23.3333	13.8		13.8
HH17-8	23.625	13.5
HH17-8	24	13.2
HH17-8	25.625	13
HH17-8	26.3333	12.8
HH17-8	26.625	12.5
HH17-8	27	12
HH17-8	27.625	11.8
HH17-8	28	11.5
HH17-8	28.625	11.2
HH17-8	29	11
HH17-8	30.3333	11.5		11.5
HH17-8	30.625	12.2		12.2
HH17-8	31	12.8		12.8
HH17-8	31.3333	12.2
HH17-8	31.625	11.5
HH17-8	32	10
HH17-8	36	9.5
HH17-8	38.3333	9
HH17-8	42	8.5
HH17-8	46.625	8.3
HH17-8	47	8
HH17-8	53.3333	7.9
HH17-8	54	7.8
HH17-8	58.625	7.5
HH17-8	63.625	7.2
HH17-8	66.625	7
HH17-9	0	16.1	HH17-9
HH17-9	1	15
HH17-9	2.33333	14.5
HH17-9	2.625	14
HH17-9	3	13.8
HH17-9	3.33333	13.6
HH17-9	3.625	13.5
HH17-9	4	13.2
HH17-9	4.33333	13
HH17-9	4.625	12.5
HH17-9	5	12.2
HH17-9	5.625	12.3		12.3
HH17-9	6	12.5		12.5
HH17-9	7.33333	12
HH17-9	8	11.8
HH17-9	9	11.6
HH17-9	10.3333	11.5
HH17-9	10.625	11.3
HH17-9	11	11
HH17-9	12.625	10.8
HH17-9	13	10.5
HH17-9	13.625	10.2
HH17-9	14	10
HH17-9	15.3333	12.5		12.5
HH17-9	15.625	15.8		15.8
HH17-9	16	17.8		17.8
HH17-9	16.3333	17
HH17-9	16.625	14.5
HH17-9	17	10
HH17-9	21	9.5
HH17-9	23.3333	9.2
HH17-9	24.3333	9
HH17-9	36.6667	8.7
HH17-9	37.6667	8.4
HH17-9	33	8.2
HH17-9	35.625	8
HH17-9	44.625	7.8
HH17-9	45.625	7.6
HH17-9	48.625	7.5
HH17-9	52.625	7.2
HH17-9	53.625	7
HH17-9	64.3333	6.8
HH17-10	0	17.3	HH17-10
HH17-10	4	11.3
HH17-10	4.33333	11.1
HH17-10	5	10.5
HH17-10	5.33333	10.3
HH17-10	5.625	9.5
HH17-10	6	9
HH17-10	6.33333	8.8
HH17-10	6.625	8.5
HH17-10	7	8
HH17-10	8.625	7.8
HH17-10	9.625	7.5
HH17-10	10	7.3
HH17-10	10.3333	7
HH17-10	10.625	6.5
HH17-10	11	6
HH17-10	14	5.8
HH17-10	14.3333	5.7
HH17-10	14.625	5.5
HH17-10	15	5
HH17-10	15.3333	5.6		5.6
HH17-10	17.625	5.5
HH17-10	18	5.4
HH17-10	19	5.2
HH17-10	20.625	5.1
HH17-10	21	5
HH17-10	22	4.8
HH17-10	23.3333	4.6
HH17-10	25.3333	4.5
HH17-10	27.3333	4.8		4.8
HH17-10	27.625	4.9		4.9
HH17-10	28	5		5
HH17-10	32	4.8
HH17-10	35	4.6
HH17-10	36.3333	4.5
HH17-10	36.625	4.2
HH17-10	38	4
HH20-5	0	16.5	HH20-5
HH20-5	4	8.5
HH20-5	6.33333	8.3
HH20-5	7	8.1
HH20-5	8	8
HH20-5	12.3333	7.9
HH20-5	12.625	7.7
HH20-5	14	7.6
HH20-5	14.3333	7.5
HH20-5	19.3333	7.3
HH20-5	25.3333	7.2
HH20-5	30.3333	7.1
HH20-5	31.3333	7
HH20-5	32.3333	6.9
HH20-5	33.3333	6.8
HH20-5	42.3333	6.7
HH20-5	45	6.6
HH20-5	46.3333	6.5
HH20-5	48	6.4
HH20-5	49.3333	6.3
HH20-5	50	6.2
HH20-5	51	6.1
HH20-5	52	6
HH20-5	53.3333	5.9
HH20-5	54	5.8
HH20-5	55.3333	5.7
HH20-5	55.625	5.6
HH20-5	56.3333	5.5
HH20-5	57.625	5.4
HH20-5	59	5.3
HH20-5	60	5.2
HH20-6	0	13.8	HH20-6
HH20-6	1	9.4
HH20-6	2.33333	9.3
HH20-6	3	9.2
HH20-6	3.33333	9.1
HH20-6	3.625	9
HH20-6	4	8.9
HH20-6	4.33333	8.8
HH20-6	4.625	8.7
HH20-6	5.33333	8.6
HH20-6	6.33333	8.5
HH20-6	7	8.4
HH20-6	7.625	8.3
HH20-6	8.33333	8.2
HH20-6	9	8.1
HH20-6	9.625	8
HH20-6	11	7.9
HH20-6	12.3333	7.8
HH20-6	13.3333	7.7
HH20-6	14.3333	7.6
HH20-6	15.3333	7.5
HH20-6	16	7.4
HH20-6	16.3333	7.3
HH20-6	17	7.2
HH20-6	17.3333	7.1
HH20-6	18	7
HH20-6	19	6.9
HH20-6	19.625	6.8
HH20-6	20.3333	6.9		6.9
HH20-6	20.625	6.8
HH20-6	21	6.7
HH20-6	22	6.6
HH20-6	23	6.5
HH20-6	24	6.4
HH20-6	25	6.3
HH20-6	26	6.2
HH20-6	26.625	6.1
HH20-6	27	6
HH20-6	28	5.9
HH20-6	29	5.8
HH20-6	49.3333	5.7
HH20-6	53	5.6
HH20-6	55	5.5
HH20-7	0	10.7	HH20-7
HH20-7	24	3.7
HH20-7	29	3.6
HH20-7	30	3.5
HH20-7	32	3.4
HH20-7	33	3.3
HH20-7	34	3.2
HH20-7	36	3.1
HH20-7	40	3
HH20-7	44	2.9
HH20-7	47	2.8
HH20-7	50.3333	2.7
HH20-7	51.3333	2.6
HH20-7	53.3333	2.5
HH20-7	65	3		3
HH20-7	67.3333	3.2		3.2
HH20-7	68	3.3		3.3
HH20-7	68.625	3.5		3.5
HH20-7	85.3333	3.4
HH20-7	86.3333	3.3
HH20-7	89.3333	3.2
HH20-8	0	13.8	HH20-8
HH20-8	60	2.4
HH20-8	68	2.3
HH20-8	69	2.2
HH20-8	70	2.1
HH20-8	72	2
HH20-8	75	1.9
HH20-8	76	1.8
HH20-8	77	1.7
HH20-8	79	1.6
HH20-8	80	1.5
HH20-8	81	1.4
HH20-8	84.625	1.3
HH20-8	88.3333	1.2
HH24-2	0	17.9	HH24-2
HH24-2	30	6.1
HH24-2	31	6
HH24-2	32	5.9
HH24-2	33	5.8
HH24-2	34	5.7
HH24-2	35	5.6
HH24-2	36	5.5
HH24-2	37	5.4
HH24-2	38	5.3
HH24-2	39	5.2
HH24-2	40	5.1
HH24-2	41	5
HH24-2	42	4.9
HH24-2	43	4.8
HH24-2	44	4.7
HH24-2	45	4.6
HH24-2	46	4.5
HH24-3	0	17.5	HH24-3
HH24-3	29	6
HH24-3	30	5.9
HH24-3	31	5.8
HH24-3	32	5.7
HH24-3	33	5.6
HH24-3	34	5.5
HH24-3	35	5.4
HH24-3	36	5.3
HH24-3	37	5.2
HH24-3	38	5.1
HH24-3	39	5
HH24-3	40	4.9
HH24-3	41	4.8
HH24-3	42	4.7
HH24-6	0	17	HH24-6
HH24-6	12	13.2
HH24-6	13	13.4		13.4
HH24-6	14	13.1
HH24-6	15	13
HH24-6	16	12.5
HH24-6	17	12.1
HH24-6	18	12
HH24-6	19	11.2
HH24-6	20	10.5
HH24-6	21	10
HH24-6	22	9.8
HH24-6	23	9.7
HH24-6	25	9.6
HH24-6	28	9.5
HH24-6	30	9.4
HH24-6	31	9.3
HH24-6	32	9.2
HH24-6	33	9.1
HH24-6	34	9
HH24-6	35	8.9
HH24-6	36	8.8
HH24-6	37	8.7
HH24-6	38	8.6
HH24-6	39	8.5
HH26-1	0	19.1	HH26-1
HH26-1	1	9
HH26-1	1.33333	8.5
HH26-1	1.625	8.1
HH26-1	2	7.8
HH26-1	2.33333	7.3
HH26-1	2.625	6.8
HH26-1	3	6.4
HH26-1	3.33333	5.8
HH26-1	3.625	5.3
HH26-1	4	4.8
HH26-1	4.33333	4.6
HH26-1	4.625	4.2
HH26-1	5	3.8
HH26-1	5.33333	3.2
HH26-1	5.625	2.7
HH26-1	6	2.2
HH26-1	6.33333	2.1
HH26-1	6.625	2
HH26-1	7.33333	1.9
HH26-1	7.625	1.8
HH26-1	8	1.7
HH26-1	8.33333	1.5
HH26-1	8.625	1.3
HH26-1	9	1.2
HH26-1	9.33333	1.1
HH26-1	9.625	1
HH26-1	10.3333	0.8
HH26-1	10.625	0
HH26-3	0	14.3	HH26-3
HH26-3	4	7.8
HH26-3	5	7.5
HH26-3	5.33333	7
HH26-3	6	6.5
HH26-3	6.625	6.2
HH26-3	7.33333	6
HH26-3	8.625	5.8
HH26-3	10.625	5.5
HH26-3	12.625	5.2
HH26-3	13	5
HH26-3	14	4.8
HH26-3	14.625	4.5
HH26-3	16.625	4.2
HH26-3	19	4
HH26-3	23	3.8
HH26-3	25	3.5
HH26-3	56	3.3
HH26-3	57	3.2
HH26-4	0	13.8	HH26-4
HH26-4	2	12
HH26-4	3	11
HH26-4	4	10
HH26-4	5	9.5
HH26-4	5.33333	9
HH26-4	6	8.5
HH26-4	6.33333	8
HH26-4	7	7
HH26-4	8	6.8
HH26-4	10.3333	6.5
HH26-4	10.625	6
HH26-4	12	5.8
HH26-4	12.625	5.5
HH26-4	13	5.2
HH26-4	14.625	5
HH26-4	16.625	4.8
HH26-4	19.3333	4.5
HH26-4	20.3333	4.4
HH26-4	21	4.3
HH26-4	21.625	4.1
HH26-4	22.3333	4
HH26-4	22.625	3.8
HH26-4	23.3333	3.7
HH26-4	24	3.6
HH26-4	32	3.5
HH26-4	35	3.4
HH26-4	36	3.3
HH26-4	38	3.1
HH26-4	39	3
HH26-4	40	2.9
HH26-4	42	2.8
HH26-4	44	2.7
HH26-4	46	2.6
HH26-4	49	2.5
HH26-4	52	2.4
HH26-4	55	2.3
HH26-4	58	2.2
HH26-4	61	2.1
HH26-4	64	2
HH26-4	69	1.9
HH26-4	73	1.8
HH26-4	80	1.7
HH26-4	106	1.6
HH33-1	0	14.6	HH33-1
HH33-1	1	12.5
HH33-1	2.33333	12
HH33-1	6.625	11.5
HH33-1	7	11
HH33-1	8.625	10.5
HH33-1	10.3333	10
HH33-1	13.625	9.5
HH33-1	14.625	9
HH33-1	17	8.5
HH33-1	19	8
HH33-1	33	7.5
HH33-1	47.625	7
HH33-1	52.3333	6.5
HH33-2	0	15.5	HH33-2
HH33-2	0.333333	13.5
HH33-2	1.33333	13
HH33-2	3.33333	12.5
HH33-2	4.33333	12
HH33-2	18.625	11.5
HH33-2	23	11
HH33-2	26.625	10.5
HH33-2	30	10
HH33-2	36	9.5
HH33-2	40	9
HH34-9	0	13.1	HH34-9
HH34-9	1	12.4
HH34-9	3.625	11.6
HH34-9	5.625	11.2
HH34-9	7.625	10.8
HH34-9	9	8
HH34-9	12.625	7.6
HH34-9	14.3333	7
HH34-9	16.625	6.5
HH34-9	18.625	6
HH34-9	20.3333	5.3
HH34-9	21.625	4.5
HH34-9	23.625	4
HH34-9	25.3333	2.3
HH34-9	27.3333	2
HH34-9	28.625	1.8
HH34-9	36.3333	1.6
HH34-9	40.3333	1.5
HH34-9	44.3333	1.3
HH35-1	0	16.1	HH35-1
HH35-1	1	13.8
HH35-1	1.33333	13.6
HH35-1	2	13.5
HH35-1	2.625	13.4
HH35-1	3	13.2
HH35-1	3.33333	13.3		13.3
HH35-1	3.625	13
HH35-1	4	12.6
HH35-1	4.33333	13.3		13.3
HH35-1	4.625	12.9
HH35-1	5	12.6
HH35-1	5.33333	13		13
HH35-1	5.625	12.9
HH35-1	6	12.6
HH35-1	6.33333	12.9		12.9
HH35-1	6.625	12.5
HH35-1	7.33333	12.2
HH35-1	7.625	12
HH35-1	8	11.8
HH35-1	8.33333	11.7
HH35-1	8.625	11.9		11.9
HH35-1	9	11.8
HH35-1	9.33333	11.7
HH35-1	9.625	11.5
HH35-1	10	11.3
HH35-1	10.625	10.8
HH35-1	11	10.7
HH35-1	11.3333	10.8		10.8
HH35-1	11.625	10.6
HH35-1	12	10.5
HH35-1	12.625	10.2
HH35-1	13	9.8
HH35-1	13.3333	9.6
HH35-1	13.625	9.4
HH35-1	14	9.5		9.5
HH35-1	14.625	9.3
HH35-1	15.625	9.1
HH35-1	16	9
HH35-1	16.625	9.1		9.1
HH35-1	17	9
HH35-1	17.3333	8.9
HH35-1	18	8.8
HH35-1	18.3333	8.7
HH35-1	18.625	8.5
HH35-1	19	8.7		8.7
HH35-1	19.3333	8.5
HH35-1	19.625	8.3
HH35-1	20	8.2
HH35-1	20.3333	8.1
HH35-1	20.625	8
HH35-1	21	8.1		8.1
HH35-1	21.3333	8
HH35-1	22	8.1		8.1
HH35-1	22.3333	8
HH35-1	22.625	7.9
HH35-1	23	8		8
HH35-1	23.3333	7.9
HH35-1	23.625	8		8
HH35-1	24	7.9
HH35-1	25.625	8		8
HH35-1	26	7.8
HH35-1	26.3333	7.7
HH35-1	26.625	7.6
HH35-1	28	7.5
HH35-1	29.3333	7.4
HH35-1	29.625	7.5		7.5
HH35-1	30	7.4
HH35-1	30.3333	7.5		7.5
HH35-1	30.625	7.4
HH35-1	31	7.3
HH35-1	31.3333	7.4		7.4
HH35-1	31.625	7.5		7.5
HH35-1	32	7.4
HH35-1	32.3333	7.5		7.5
HH35-1	32.625	7.4
HH35-1	33	7.5		7.5
HH35-1	33.625	7.4
HH35-2	0	16.8	HH35-2
HH35-2	1	14.6
HH35-2	1.33333	14.5
HH35-2	2	14.3
HH35-2	2.33333	14.1
HH35-2	2.625	13.8
HH35-2	3	13.5
HH35-2	3.33333	13.2
HH35-2	3.625	12.8
HH35-2	4	12.5
HH35-2	4.33333	12.2
HH35-2	4.625	11.8
HH35-2	5	11.5
HH35-2	5.33333	11.2
HH35-2	5.625	10.8
HH35-2	6	10.5
HH35-2	6.33333	10.2
HH35-2	6.625	10
HH35-2	7	9.9
HH35-2	7.33333	10		10
HH35-2	7.625	10.1		10.1
HH35-2	41	6
HH35-3	0	16.6	HH35-3
HH35-3	1	17.4		17.4
HH35-3	2	17.3
HH35-3	2.625	17.4		17.4
HH35-3	3	17.2
HH35-3	3.33333	17.1
HH35-3	3.625	16.9
HH35-3	5	16.8
HH35-3	5.625	16.7
HH35-3	6	16.6
HH35-3	6.33333	16.5
HH35-3	6.625	16.4
HH35-3	7	16.3
HH35-3	7.33333	16.1
HH35-3	7.625	15.8
HH35-3	8	15.7
HH35-3	8.33333	15.6
HH35-3	8.625	15.4
HH35-3	9	15.3
HH35-3	9.625	15.1
HH35-3	10	14.9
HH35-3	10.625	14.8
HH35-3	11	14.7
HH35-3	11.3333	14.6
HH35-3	11.625	14.5
HH35-3	12	14.4
HH35-3	12.3333	14.3
HH35-3	12.625	14.2
HH35-3	13	14.1
HH35-3	13.3333	14
HH35-3	13.625	13.8
HH35-3	14	13.5
HH35-3	14.3333	13.2
HH35-3	14.625	12.7
HH35-3	15	12.8		12.8
HH35-3	15.3333	12.6
HH35-3	15.625	12.5
HH35-3	16	12.4
HH35-3	16.3333	12.3
HH35-3	16.625	12.2
HH35-3	17	12.1
HH35-3	17.3333	11.9
HH35-3	17.625	11.8
HH35-3	18	11.7
HH35-3	18.3333	11.6
HH35-3	18.625	11.5
HH35-3	19	11.4
HH35-3	19.3333	11.3
HH35-3	19.625	11.2
HH35-3	20	11.1
HH35-3	20.625	11
HH35-3	21	10.9
HH35-3	21.3333	10.8
HH35-3	21.625	10.7
HH35-3	22	10.6
HH35-3	22.3333	10.5
HH35-3	22.625	10.3
HH35-3	23	10
HH35-3	23.625	9.9
HH35-3	24	9.8
HH35-3	24.3333	9.5
HH35-3	24.625	9.4
HH35-3	25	9.3
HH35-3	25.3333	9.4		9.4
HH35-3	25.625	9.5		9.5
HH35-3	26	9.3
HH35-3	26.3333	9.2
HH35-3	26.625	9.3		9.3
HH35-3	27	9.2
HH35-3	27.625	9.1
HH35-3	28	9
HH35-3	32.3333	8.9
HH35-3	32.625	8.6
HH35-3	33	8.5
HH35-3	33.3333	8.2
HH35-3	33.625	8
HH35-3	34	7.8
HH35-3	34.625	7.7
HH35-3	35.625	7.6
HH35-3	36	7.5
HH35-3	43.3333	7.2
HH35-3	43.625	7
HH36-1	0	21.1	HH36-1
HH36-1	2	12
HH36-1	6.33333	11
HH36-1	7	10
HH36-1	8.625	9.5
HH36-1	9	9
HH36-1	11	8.5
HH36-1	12	8
HH36-1	14	7.5
HH36-1	15	7
HH36-1	17	6.5
HH36-1	18	6.2
HH36-1	19.3333	6
HH36-1	20.3333	5.8
HH36-1	29	5.5
HH36-1	30.3333	5.2
HH36-1	31	5
HH36-1	31.3333	4.8
HH36-1	31.625	4.5
HH36-1	32.625	4.2
HH36-1	34.625	4
HH36-2	0	23.1	HH36-2
HH36-2	1	16
HH36-2	2.625	15.1
HH36-2	3	14.4
HH36-2	3.33333	13.6
HH36-2	3.625	12.7
HH36-2	4	12
HH36-2	5	11.8
HH36-2	5.33333	11.5
HH36-2	5.625	11.2
HH36-2	6	10.8
HH36-2	6.33333	10.5
HH36-2	6.625	10.2
HH36-2	7	10
HH36-2	8	9.8
HH36-2	8.33333	9.5
HH36-2	8.625	9.2
HH36-2	9	8.8
HH36-2	9.33333	8.6
HH36-2	9.625	8.4
HH36-2	10	8.2
HH36-2	10.625	8
HH36-2	14.3333	7.6
HH36-2	14.625	7.3
HH36-2	15	7
HH36-2	16	6.9
HH36-2	17.3333	6.8
HH36-2	19.3333	6.7
HH36-2	20.3333	6.6
HH36-2	21.3333	6.5
HH36-2	23.3333	6.3
HH36-2	24.3333	6.2
HH36-2	25	6.1
HH36-2	25.625	6
HH36-2	26	5.8
HH36-2	26.3333	5.7
HH36-2	26.625	5.6
HH36-2	27	5.5
HH36-2	28	5.4
HH36-2	28.3333	5.3
HH36-2	28.625	5.2
HH36-2	29	5.1
HH36-2	29.3333	5
HH36-2	29.625	4.8
HH36-2	30	4.6
HH36-2	30.3333	4.5
HH36-2	30.625	4.4
HH36-2	31	4.3
HH36-2	31.625	4.2
HH36-2	32.625	4.1
HH36-2	33.625	4
HH36-2	39	3.9
HH36-2	40	3.8
HH36-2	40.625	3.7
HH36-3	0	18.6	HH36-3
HH36-3	3	14
HH36-3	5.33333	13.8
HH36-3	5.625	13.7
HH36-3	6	13.5
HH36-3	6.625	13.3
HH36-3	7	13
HH36-3	7.33333	12.8
HH36-3	7.625	12.5
HH36-3	8	12.3
HH36-3	8.33333	12
HH36-3	8.625	11.7
HH36-3	9	11.4
HH36-3	9.33333	11.2
HH36-3	9.625	10.8
HH36-3	10	10.5
HH36-3	10.3333	10.3
HH36-3	10.625	10.2
HH36-3	11	10
HH36-3	11.625	9.8
HH36-3	12.3333	9.6
HH36-3	12.625	9.4
HH36-3	13	9.2
HH36-3	13.3333	9.1
HH36-3	13.625	9
HH36-3	14	8.9
HH36-3	14.625	8.8
HH36-3	17	8.5
HH36-3	23.3333	8.3
HH36-3	23.625	8.2
HH36-3	24	8.1
HH36-3	24.625	8
HH36-3	26.625	7.9
HH36-3	27	7.8
HH36-3	28	7.7
HH36-3	28.3333	7.6
HH36-3	29	7.5
HH36-3	29.3333	7.3
HH36-3	30.3333	7.2
HH36-3	31	7.1
HH36-3	32	7
HH36-3	32.3333	6.9
HH36-3	32.625	6.7
HH36-3	33	6.5
HH36-3	33.3333	6.4
HH36-3	34	6.3
HH36-3	35.3333	6.2
HH36-3	37.3333	6.1
HH36-3	38.3333	6
HH36-3	39.3333	5.9
HH36-3	41.3333	5.6
HH36-3	42.3333	5.4
HH36-3	42.625	5.2
HH36-3	43	5
HH36-3	43.3333	4.8
HH36-3	43.625	4.6
HH36-3	44	4.4
HH36-4	0	21.2	HH36-4
HH36-4	4	13.5
HH36-4	7.33333	13.3
HH36-4	8	13
HH36-4	8.625	12.8
HH36-4	9	12.5
HH36-4	9.625	12.3
HH36-4	10	12
HH36-4	10.3333	11.8
HH36-4	10.625	11.7
HH36-4	11.3333	11.6
HH36-4	11.625	11.4
HH36-4	12	11
HH36-4	12.625	10.8
HH36-4	13.3333	10.7
HH36-4	13.625	10.6
HH36-4	14.625	10.5
HH36-4	15.3333	10.2
HH36-4	15.625	9.9
HH36-4	16	9.5
HH36-4	16.3333	9.3
HH36-4	16.625	9.2
HH36-5	0	21.5	HH36-5
HH36-5	14	6
HH36-5	22.3333	5.5
HH36-5	23	5
HH36-5	25	4.5
HH36-5	27	4
HH36-5	36	3.8
HH36-6	0	23.1	HH36-6
HH36-6	14	3
HH36-6	14.3333	5		5
HH36-6	15	7		7
HH36-6	16	8		8
HH36-6	22.3333	7.5
HH36-6	23	7
HH36-6	25	6.5
HH36-6	27	6
HH36-6	36	5.8
HH61-1	0	17.1	HH61-1
HH61-1	1	11.3
HH61-1	2	10.4
HH61-1	2.33333	10.2
HH61-1	2.625	9.8
HH61-1	3	9.4
HH61-1	3.33333	9
HH61-1	3.625	8.6
HH61-1	4	8.4
HH61-1	4.33333	8.3
HH61-1	4.625	8
HH61-1	5	7.8
HH61-1	5.33333	7.6
HH61-1	5.625	7.4
HH61-1	6	7.3
HH61-1	6.33333	7.2
HH61-1	6.625	7.1
HH61-1	7	7
HH61-1	7.33333	6.9
HH61-1	8	6.8
HH61-1	8.33333	6.7
HH61-1	8.625	6.6
HH61-1	9	6.5
HH61-1	9.33333	6.4
HH61-1	9.625	6.3
HH61-1	10	6.2
HH61-1	11	6.1
HH61-1	12	6
HH61-1	13	5.9
HH61-1	14	5.8
HH61-1	15	5.7
HH61-1	15.625	5.6
HH61-1	16	5.5
HH61-1	16.3333	5.4
HH61-1	16.625	5.3
HH61-1	17	5.2
HH61-1	18	5.1
HH61-1	20.3333	5
HH61-1	21.3333	4.9
HH61-1	22.3333	4.8
HH61-1	24.3333	4.7
HH61-1	26.3333	4.6
HH61-1	27.3333	4.5
HH61-1	29.3333	4.4
HH61-1	30.3333	4.3
HH61-1	33.3333	4.2
HH61-1	37.3333	4.1
HH61-1	38.3333	4
HH61-1	39.3333	3.9
HH61-1	42.3333	3.8
HH61-1	45.3333	3.7
HH61-1	50.3333	3.6
HH61-1	53.3333	3.5
HH61-1	56.3333	3.4
HH61-1	70.3333	3.3
HH61-1	72.3333	3.2
HH61-1	73.625	3.3		3.3
HH61-1	74.3333	3.2
HH61-1	74.625	3.3		3.3
HH61-1	75.3333	3.2
HH61-1	75.625	3.3		3.3
HH61-1	76.3333	3.1
HH61-1	80.3333	3
HH61-1	90.3333	3.2		3.2
HH61-1	91	3
HH61-2	0	18.9	HH61-2
HH61-2	0.333333	12.1
HH61-2	1	11.8
HH61-2	1.33333	11.7
HH61-2	1.625	11.4
HH61-2	2	11.1
HH61-2	2.33333	11
HH61-2	2.625	10.9
HH61-2	3	10.8
HH61-2	3.33333	10.7
HH61-2	3.625	10.6
HH61-2	4	10.5
HH61-2	4.33333	10.4
HH61-2	4.625	10.3
HH61-2	5	10.2
HH61-2	5.625	10.1
HH61-2	6	10
HH61-2	6.625	9.9
HH61-2	7	9.8
HH61-2	7.625	9.7
HH61-2	8.33333	9.6
HH61-2	8.625	9.5
HH61-2	9	9.4
HH61-2	9.33333	9.3
HH61-2	10	9.2
HH61-2	10.3333	9.1
HH61-2	11	9
HH61-2	11.3333	8.9
HH61-2	11.625	8.8
HH61-2	13.625	8.7
HH61-2	14.3333	8.6
HH61-2	15	8.5
HH61-2	15.3333	8.4
HH61-2	15.625	8.3
HH61-2	16.3333	8.2
HH61-2	16.625	8.1
HH61-2	17	8
HH61-2	17.625	7.9
HH61-2	18.3333	7.8
HH61-2	19	7.7
HH61-2	19.625	7.6
HH61-2	20.3333	7.5
HH61-2	21	7.4
HH61-2	21.625	7.3
HH61-2	22.625	7.5		7.5
HH61-2	23	7.6		7.6
HH61-2	23.625	7.5
HH61-2	24	7.4
HH61-2	24.625	7.3
HH61-2	25.625	7.2
HH61-2	26.3333	7
HH61-2	26.625	6.8
HH61-2	27	6.6
HH61-2	27.625	6.5
HH61-2	29	6.4
HH61-2	30.3333	6.3
HH61-2	31.625	6.2
HH61-2	33	6.1
HH61-2	34	6
HH61-2	35	5.9
HH61-2	36	5.8
HH61-2	36.3333	5.9		5.9
HH61-2	38.3333	5.8
HH61-2	39.3333	5.7
HH61-2	40.3333	5.6
HH61-2	41.3333	5.5
HH61-2	42.3333	5.4
HH61-2	44.3333	5.3
HH61-2	45.3333	5.2
HH61-2	46.3333	5.1
HH61-2	48.3333	5
HH61-2	50.3333	4.5
HH61-2	51.3333	4.4
HH61-2	52.3333	4.3
HH61-2	55.3333	4.2
HH61-3	0	19.1	HH61-3
HH61-3	1	11.8
HH61-3	1.33333	11.5
HH61-3	2	11.2
HH61-3	2.33333	10.6
HH61-3	2.625	10.2
HH61-3	3	9.8
HH61-3	3.33333	9.4
HH61-3	3.625	9
HH61-3	4	8.6
HH61-3	4.33333	8.3
HH61-3	4.625	8
HH61-3	5	7.7
HH61-3	5.33333	7.5
HH61-3	5.625	7.3
HH61-3	6	7.1
HH61-3	6.33333	6.9
HH61-3	6.625	6.7
HH61-3	7	6.5
HH61-3	7.33333	6.3
HH61-3	7.625	6.1
HH61-3	8.33333	6
HH61-3	8.625	5.9
HH61-3	9	5.8
HH61-3	9.33333	5.7
HH61-3	9.625	5.6
HH61-3	10	5.5
HH61-3	10.3333	5.4
HH61-3	10.625	5.3
HH61-3	11	5.2
HH61-3	11.3333	5.1
HH61-3	11.625	5
HH61-3	12	4.9
HH61-3	12.3333	4.8
HH61-3	12.625	5.5		5.5
HH61-3	13	5.8		5.8
HH61-3	13.3333	6.2		6.2
HH61-3	13.625	7.5		7.5
HH61-3	14	7.3
HH61-3	14.3333	7
HH61-3	14.625	6.7
HH61-3	15	6.4
HH61-3	15.3333	6.3
HH61-3	15.625	6.2
HH61-3	16	6.1
HH61-3	16.3333	6
HH61-3	16.625	5.9
HH61-3	17	5.8
HH61-3	17.3333	5.7
HH61-3	17.625	5.6
HH61-3	18	5.5
HH61-3	18.3333	5.4
HH61-3	18.625	5.3
HH61-3	20	5.2
HH61-3	20.3333	5.1
HH61-3	21.3333	5
HH61-3	22.3333	4.9
HH61-3	23.3333	4.8
HH61-3	24.3333	4.7
HH61-3	25.3333	4.6
HH61-3	26.3333	4.5
HH61-4	0	16.7	HH61-4
HH61-4	1	13.2
HH61-4	1.33333	12.9
HH61-4	2	12.6
HH61-4	2.33333	12.3
HH61-4	2.625	12
HH61-4	3	11.8
HH61-4	3.33333	11.6
HH61-4	3.625	11.4
HH61-4	4	11.2
HH61-4	4.33333	11
HH61-4	4.625	10.8
HH61-4	5	10.7
HH61-4	5.33333	10.6
HH61-4	5.625	10.4
HH61-4	6	10.2
HH61-4	6.33333	10
HH61-4	6.625	9.9
HH61-4	7	9.8
HH61-4	7.33333	9.7
HH61-4	7.625	9.5
HH61-4	8	9.3
HH61-4	8.33333	9.2
HH61-4	8.625	9.1
HH61-4	9	9
HH61-4	9.33333	8.9
HH61-4	9.625	8.8
HH61-4	10	8.7
HH61-4	10.3333	8.5
HH61-4	10.625	8.3
HH61-4	11	8.2
HH61-4	11.3333	8.1
HH61-4	11.625	8
HH61-4	12	7.9
HH61-4	12.3333	7.8
HH61-4	12.625	7.7
HH61-4	13	7.6
HH61-4	13.3333	7.5
HH61-4	13.625	7.4
HH61-4	14	7.3
HH61-4	14.3333	7.2
HH61-4	14.625	7.1
HH61-4	15	7
HH61-4	15.625	6.9
HH61-4	16.3333	6.8
HH61-4	17	6.7
HH61-4	17.625	6.6
HH61-4	18.3333	6.5
HH61-4	18.625	6.4
HH61-4	19	6.3
HH61-4	19.3333	6.1
HH61-4	20	6
HH61-4	20.625	5.9
HH61-4	21.3333	5.8
HH61-4	22	5.7
HH61-4	22.625	5.6
HH61-4	23.3333	5.5
HH61-4	24	5.4
HH61-4	24.625	5.3
HH62-1	0	13.8	HH62-1
HH62-1	2	10.5
HH62-1	3	10.1
HH62-1	3.33333	10
HH62-1	5.33333	9.9
HH62-1	6	9.8
HH62-1	6.33333	9.6
HH62-1	6.625	9.3
HH62-1	7	9
HH62-1	7.625	8.9
HH62-1	8	8.8
HH62-1	8.625	8.7
HH62-1	9.33333	8.6
HH62-1	9.625	8.5
HH62-1	10	8.3
HH62-1	10.625	8.2
HH62-1	11	8
HH62-1	12	7.9
HH62-1	12.625	7.8
HH62-1	13	7.7
HH62-1	13.625	7.6
HH62-1	14	7.5
HH62-1	14.625	7.4
HH62-1	15	7.3
HH62-1	15.625	7.2
HH62-1	16	7.1
HH62-1	17	7
HH62-1	17.625	6.9
HH62-1	18	6.8
HH62-1	19	6.7
HH62-1	20.3333	6.6
HH62-1	21.3333	6.5
HH62-1	23.3333	6.3
HH62-1	24.3333	6.1
HH62-1	25.3333	6
HH62-1	26.3333	5.9
HH62-1	29	5.8
HH62-1	30	5.7
HH62-1	31	5.6
HH62-1	32	5.5
HH62-1	33	5.4
HH62-2	0	14.5	HH62-2
HH62-2	1	11.2
HH62-2	1.33333	10.9
HH62-2	2	10.7
HH62-2	2.33333	10.2
HH62-2	2.625	9.9
HH62-2	3	9.6
HH62-2	3.33333	9.3
HH62-2	3.625	9
HH62-2	4	8.7
HH62-2	4.33333	8.5
HH62-2	4.625	8.3
HH62-2	5	8.1
HH62-2	5.33333	8
HH62-2	5.625	7.8
HH62-2	6	7.7
HH62-2	6.33333	7.6
HH62-2	6.625	7.5
HH62-2	7	7.4
HH62-2	7.33333	7.2
HH62-2	7.625	7
HH62-2	8	6.8
HH62-2	8.33333	6.6
HH62-2	8.625	6.4
HH62-2	9	6.2
HH62-2	9.33333	6
HH62-2	9.625	5.9
HH62-2	10	5.8
HH62-2	10.3333	5.7
HH62-2	10.625	5.6
HH62-2	12	5.5
HH62-2	12.625	5.4
HH62-2	13.3333	5.3
HH62-2	14	5.2
HH62-2	15	5.1
HH62-2	16	5
HH62-3	0	14.6	HH62-3
HH62-3	1	11.3
HH62-3	1.33333	11
HH62-3	2	10.8
HH62-3	2.33333	10.5
HH62-3	2.625	10.3
HH62-3	3	10.1
HH62-3	3.33333	9.8
HH62-3	3.625	8.9
HH62-3	4	8
HH62-3	4.33333	7.8
HH62-3	4.625	7.4
HH62-3	5	7.1
HH62-3	5.33333	6.9
HH62-3	5.625	6.7
HH62-3	6	6.5
HH62-3	6.625	6.4
HH62-3	7	6.3
HH62-3	7.33333	6.2
HH62-3	7.625	6.1
HH62-3	8	6
HH62-3	8.625	5.9
HH62-3	9	5.8
HH62-3	10	5.7
HH62-3	11	5.6
HH62-3	12.3333	5.5
HH62-3	14.3333	5.4
HH62-3	15.3333	5.3
HH62-3	16.3333	5.2
HH62-3	17.3333	5.1
HH62-3	18.3333	5
HH62-3	20.3333	4.9
HH62-3	21	4.8
HH62-3	21.3333	4.7
HH62-3	22	4.6
HH62-3	23	4.5
HH62-3	24	4.4
HH62-4	0	14.8	HH62-4
HH62-4	1	11.3
HH62-4	1.33333	11.1
HH62-4	2	10.8
HH62-4	2.33333	10.5
HH62-4	2.625	10.1
HH62-4	3	9.8
HH62-4	3.33333	9.5
HH62-4	3.625	9.2
HH62-4	4	8.8
HH62-4	4.33333	8.5
HH62-4	4.625	8.2
HH62-4	5	7.9
HH62-4	5.33333	7.6
HH62-4	5.625	7.3
HH62-4	6	7
HH62-4	6.33333	6.8
HH62-4	6.625	6.5
HH62-4	7	6.2
HH62-4	7.33333	6
HH62-4	7.625	5.8
HH62-4	8	5.7
HH63-1	0	12.5	HH63-1
HH63-1	1	10.5
HH63-1	2	10.1
HH63-1	3	10
HH63-1	5	9
HH63-1	6	8.2
HH63-1	8.33333	8
HH63-1	10	7.5
HH63-1	11	7
HH63-1	12	6.8
HH63-1	15	6.5
HH63-1	18	6
HH63-1	20	5.5
HH63-1	22	5
HH63-1	26	4.2
HH63-1	27	4
HH63-1	33	3.5
HH63-1	34	3
HH63-2	0	12.8	HH63-2
HH63-2	1	12
HH63-2	2	11
HH63-2	3	12		12
HH63-2	4	11
HH63-2	5	10
HH63-2	7	9.5
HH63-2	9	9
HH63-2	10	8.5
HH63-2	11	8
HH63-2	13	7.5
HH63-2	14	7
HH63-2	18	6.5
HH63-2	20	6
HH63-2	25	5
HH63-2	30	4.5
HH63-2	32	4.2
HH63-2	36	4
HH63-3	0	13.3	HH63-3
HH63-3	11	9
HH63-3	14	8.5
HH63-3	15	8.2
HH63-3	17	8
HH63-3	20	7.2
HH63-3	21	7
HH63-3	27	6.5
HH63-3	30	6

## Sheet: Fig.5
							shut-in pressure
						0	13.6
						0.354167	12.3	3.67059
						8	6.5	0.758583
						8.35417	6.4	0.282353
						8.6875	6.4	0
						9	6.3	0.32
						9.35417	6.2	0.282353
						9.6875	6.1	0.3
						10	6	0.32
						10.3542	6	0
						10.6875	5.9	0.3
						11	5.8	0.32
						11.3542	5.7	0.282353
						11.6875	5.6	0.3
						12	5.5	0.32
						12.3542	5.5	0
						12.6875	5.4	0.3
						13	5.4	0
						13.3542	5.4	0
						13.6875	5.3	0.3
						14	5.3	0
						14.3542	5.3	0
						14.6875	5.2	0.3
						15	5.2	0
						15.3542	5.2	0
						15.6875	5.1	0.3
						16	5.1	0
						16.3542	5.1	0
						16.6875	5	0.3
						17	5	0
						17.3542	4.9	0.282353
						17.6875	4.9	0
						18	4.9	0
						18.3542	4.9	0
						18.6875	4.9	0
						19	4.9	0
						19.3542	4.9	0
						19.6875	4.9	0
						20	4.9	0
						20.3542	4.9	0
						20.6875	4.8	0.3
						21	4.8	0
						21.3542	4.8	0
						21.6875	4.8	0
						22	4.7	0.32
						22.3542	4.7	0
						22.6875	4.7	0
						23	4.7	0
						23.3542	4.7	0
						23.6875	4.6	0.3
						24	4.6	0
						24.3542	4.6	0
						24.6875	4.6	0
						25	4.5	0.32
						25.3542	4.5	0
						25.6875	4.4	0.3
						26	4.4	0
						26.3542	4.3	0.282353
						26.6875	4.2	0.3
						27	4.2	0
						27.3542	4.1	0.282353
						27.6875	4	0.3
						28	4	0
						28.3542	3.9	0.282353
						28.6875	3.9	0
						29	3.8	0.32
						29.3542	3.8	0
						29.6875	3.7	0.3
						30	3.7	0
						30.3542	3.6	0.282353
						30.6875	3.6	0
						31	3.5	0.32
						31.3542	3.5	0
						31.6875	3.5	0
						32	3.4	0.32
						32.3542	3.3	0.282353
						32.6875	3.2	0.3
						33	3.2	0
						33.3542	3.2	0
						33.6875	3.2	0
						34	3.2	0
						34.3542	3.2	0
						34.6875	3.2	0
						35	3.2	0
						35.3542	3.2	0
						35.6875	3.1	0.3
						36	3.1	0
						36.3542	3.1	0
						36.6875	3.1	0
						37	3.1	0
						37.3542	3.1	0
						37.6875	3.1	0
						38	3.1	0
						38.3542	3.1	0
						38.6875	3.1	0
						39	3.1	0
						39.3542	3.1	0
						39.6875	3	0.3
						40	3	0
						40.3542	3	0

## Sheet: Fig.6
		2018						2019						2020					2021
	productivity of a well	water saturation(%)	flowback ratio(%)	salinity(%)	Dynamic liquid level(m)		productivity of a well	water saturation(%)	flowback ratio(%)	salinity(%)	Dynamic liquid level(m)		productivity of a well	water saturation(%)	flowback ratio(%)	salinity(%)	Dynamic liquid level(m)		productivity of a well	water saturation(%)	flowback ratio(%)	salinity(%)	Dynamic liquid level(m)
1	3.9906	89.2505	2.14877	32.2408	102	41.4603	1.70174	95.3794	2.4393	25.6375	112	61.3726	2.18995	91.3276	1.64488	14.2568	112.118	74.0147	4.18235	87.3539	2.36968	11.9624	229.444
2	7.2693	74.6614	5.06976	40.0549	354.286		3.47438	85.8211	4.99866	32.1197	257.955		3.88224	84.4117	4.11695	20.8047	185.594		3.09735	88.5395	5.57733	#DIV/0!	427.889
3	11.6252	63.6014	7.72623	42.1993	361		7.93097	63.752	6.71585	38.0078	463.786		8.50908	67.8274	6.17889	24.1351	386.938		4.03535	77.4875	7.6518	15.6352	748.889
4	13.4359	54.8484	10.0313	44.126	456		10.7764	56.3509	8.35196	40.7714	548.143		10.7779	61.6456	8.19937	27.4181	526.107		7.66875	59.8911	9.55403	17.973	841.727
5	13.2604	50.2782	11.7633	44.8842	572.625		12.8154	46.4314	9.69263	42.4549	523.438		12.0936	52.7531	9.81826	27.5868	565.9						576.711
6	14.063	50.7551	13.5421	49.8933	525.2		13.0214	46.9546	11.0442	44.8457	600.36		11.982	48.78	11.2602	28.5792	671.719	9.54784
7	14.5201	46.1813	15.1585	48.241	541.5		12.5157	39.9406	12.0782	45.8796	676.019		11.4006	49.8933	12.7342	29.2026	759.562
8	15.4862	39.2187	16.4437	47.4281	591.75		13.1403	34.0559	12.8983	47.1096	739.712		11.4358	41.6219	13.7774	29.4681	822.485
9	15.4106	32.7831	17.4927	52.8701	559.095	11.2908	13.5197	30.3515	13.5988	47.3449	715.774		11.2473	43.5689	14.8501	27.3165	848.387
10	13.153	30.692	18.268	51.4183	631.19		13.3093	34.9279	14.4437	48.5277	771.426		11.7842	37.9002	15.7725	27.9072	1008.09
11	15.5622	23.6528	18.8614	55.8777	617.619		13.4018	29.8042	15.1234	46.6542	855.962		10.939	40.2817	16.6804	29.7247	964.364
12	12.9919	24.9863	19.4074	47.3409	599.524		13.574	27.6277	15.7644	46.9088	848.472		10.67	37.4917	17.4626	29.5336	1000.29
13	11.8388	32.5174	20.212	52.4627	666.857		12.3888	28.8474	16.3853	47.4967	927.333		10.6411	33.8087	18.1566	31.5957	1038.44
14	11.6046	35.3618	21.0824	47.5551	663.25		12.1159	29.1594	16.9983	47.6871	959.111						1058.67
15	12.3736	30.0829	21.8113	50.6904	688.571		11.9932	30.6479	17.7029	46.8917	972.852						1077.94
16	12.8662	29.2274	22.5365	51.2485	725.19		11.2494	29.8211	18.3091	45.9885	1010.35						1103.89
17	12.4124	27.6915	23.18	50.355	720.238		11.0256	27.8776	18.8744	46.2963	1007.24
18	12.0479	26.4947	23.7629	49.0869	792.048		10.672	26.6768	19.3714	45.0694	1089.56
19	11.6579	28.2757	24.3754	50.3938	792.238						1118.64
20	11.2311	27.0496	24.9363	50.4201	895.524						1120.21
21	11.0775	26.7986	25.4853	49.1677	988.667						1085.21
22	10.8814	27.0395	26.0283	49.2652	1052.76						1069.8
23	10.2143	31.3764	26.6308	48.7403	1094.9						1088.71
24	10.1551	31.1052	27.2366	48.7832	1158.8						1075.8
25	9.74763	31.4392	27.8033	49.051	1210.85						1156.77
26	9.70927	29.5201	28.3186	49.5512	1222.3						1104.38
27	9.5673	29.019	28.8035	50.5249	1165.81
28	9.42903	31.9373	29.3532	48.8442	1169.72
29	9.85164	30.1051	29.886	42.7451	1150.89
					1124.71
					976.556

## Sheet: Fig.7
												20目
														size	critical flowback rate
														mesh	m3/d
														20	204.481
														40	143.375
														70	94.5779
														100	79.555
														140	66.8767

## Sheet: Fig.9
well	horizontal lateral length （m）	well space （m）													I类		I+II类
			oil formation encounting rate of type Ⅰ (%)	oil formation encounting rate typeⅠandⅡ (%)	lateral length of typeⅠ oil formation	lateral length of typeⅠ+Ⅱ oil formation	daily oil productivity （t）	cumulative oil production (t)	flowing pressure（MPa）	decline rate for the 1st year (%)	ratio of flowing pressure and saturation pressure	daily oil productivity of a hundred length of oil formation	cumulative oil production of a hundred length of oil formation	decline rate for the 1st year (%)	百米日产油	百米累产油	百米日产油	百米累产油
HH8-3	2036	600	83.0135	95.4123	1690.15	1942.59	11.5803	6543.01	17.8463	23.3181	1.78463	0.568779	321.366	23.3181	0.685164	387.125	0.596127	336.818
HH8-4	1735	600	77.9294	84.0941	1352.08	1459.03	17.172	6497.67	16.8791	-15.0133	1.68791	0.989741	374.505	-15.0133	1.27005	480.57	1.17694	445.341
XP236-71	2200	1000	57.2517	82.9773	1259.54	1825.5	12.8757	5044.51	16.4705	16.5489	1.64705	0.585258	229.296	16.5489	1.02225	400.505	0.705323	276.336
HH35-3	2035	400	59.29	77.325	1206.55	1573.56			16.1648		1.61648
XP237-74	1876	600	68.5171	85.3358	1285.38	1600.9	17.2053	7377	15.9015	15.1248	1.59015	0.917129	393.23	15.1248	1.33854	573.915	1.07473	460.803
XP236-76	1500	600	58.7031	77.8	880.546	1167	15.404	4734.43	15.4635	-46.7343	1.54635	1.02693	315.629	-46.7343	1.74937	537.67	1.31997	405.692
HH11-1	1719	600	57.9513	64.4774	996.183	1108.37	15.847	7807.04	15.3209	34.6156	1.53209	0.921873	454.162	34.6156	1.59077	783.695	1.42976	704.373
XP236-75	2035	600	57.845	69.6265	1177.15	1416.9	14.957	5878.33	15.2112	5.13932	1.52112	0.734988	288.861	5.13932	1.27062	499.371	1.05561	414.873
XP237-72	1540.9	400	68.7097	98.9487	1058.75	1524.7	19.37	5598.77	14.9639	-31.1008	1.49639	1.25706	363.344	-31.1008	1.82952	528.81	1.27041	367.205
HH23-2	1537	400	32.4301	46.012	498.451	707.204	22.483	6129.38	14.8879	-50.3086	1.48879	1.46278	398.789	-50.3086	4.51058	1229.69	3.17914	866.706
HH5-3	1169	600	50.8113	68.4392	593.984	800.054	13.3487	6479.58	14.8468	37.8534	1.48468	1.14189	554.284	37.8534	2.24731	1090.87	1.66847	809.893
HH15-3	2038	200	65.1872	77.9231	1328.52	1588.07	10.207	4018.33	14.8126	12.2976	1.48126	0.500834	197.17	12.2976	0.768301	302.468	0.642729	253.032
HH15-1	2070	200	63.6314	80.4029	1317.17	1664.34	17.7227	3881.09	14.544	-53.5316	1.4544	0.856167	187.492	-53.5316	1.34551	294.653	1.06485	233.191
HH45-3	1535	400	28.5133	35.9533	437.68	551.884	2.09967	2539.74	14.5221	79.2475	1.45221	0.136786	165.455	79.2475	0.479727	580.274	0.380455	460.195
HH6-7	1535	400	63.52	82.2133	975.032	1261.97	13.8757	3641.94	14.3635	21.2822	1.43635	0.903952	237.26	21.2822	1.4231	373.52	1.09952	288.591
HH11-3	1537	400	41.6644	53.1425	640.383	816.8	10.4297	5595.13	14.3372	56.0601	1.43372	0.678573	364.029	56.0601	1.62866	873.717	1.27689	685.006
HH7-4	1976	400	22.9212	54.8429	452.922	1083.7	8.49767	3935.33	14.2919	43.8018	1.42919	0.430044	199.156	43.8018	1.87619	868.875	0.784138	363.14
HH11-5	1369	400	36.3568	66.3118	497.725	907.809	13.2867	5145.73	14.287	18.3113	1.4287	0.970538	375.875	18.3113	2.66948	1033.85	1.4636	566.829
XP238-81	1485	1000	64.0966	93.8	951.834	1392.93	12.0417	5060.25	14.1273	26.8596	1.41273	0.810887	340.758	26.8596	1.2651	531.632	0.864485	363.281
HH7-5	2039	400	50	67.4451	1019.5	1375.21	18.7217	7568.73	13.9638	37.9001	1.39638	0.918179	371.198	37.9001	1.83636
HH25-2	1448	300	74.4303	80.0708	1077.75	1159.42	19.192	7501.34	13.8624	-3.44481	1.38624	1.32541	518.048	-3.44481	1.78075
XP237-75	1668	600	48.8671	68.9448	815.103	1150	13.5273	6734.5	13.7557	37.0347	1.37557	0.810991	403.747	37.0347	1.65958
HH11-6	1535	400	74.3533	92.66	1141.32	1422.33	17.0113	5719.9	13.751	0.370272	1.3751	1.10823	372.632	0.370272	1.49049
HH23-3	1835	400	37.4611	66.4944	687.411	1220.17	13.089	5484.87	13.5686	12.8659	1.35686	0.713297	298.903	12.8659	1.9041
HH26-4	1568	500	70.7697	95.1794	1109.67	1492.41	3.85067	5752.78	13.4292	71.7038	1.34292	0.245578	366.886	71.7038	0.34701
HH15-5	1387	400	57.6257	70.821	799.269	982.287	12.1603	6837.14	13.3446	43.7395	1.33446	0.876736	492.944	43.7395	1.52143
HH80-1	1160	600	53.7067	61.2178	622.997	710.126	17.0973	6707.92	13.2779	-1.03414	1.32779	1.47391	578.269	-1.03414	2.74437
HH15-6	2035	400	57.055	73.085	1161.07	1487.28	18.2983	6762.99	13.1749	32.4757	1.31749	0.899181	332.334	32.4757	1.57599
HH62-2	1550	400	57.3993	75.2145	889.69	1165.83	11.9477	5858.78	13.1339	37.4009	1.31339	0.770817	377.986	37.4009	1.3429
HH4-1	1851	400	79.8678	94.8348	1478.35	1755.39	12.327	6661.64	12.9371	50.3906	1.29371	0.665964	359.894	50.3906	0.833833
HH25-1	1070	300	36.3478	47.6329	388.922	509.671	12.5197	3641.01	12.8983	-35.8307	1.28983	1.17006	340.281	-35.8307	3.21907
HH1-3	2714	400	72.374	82.7734	1964.23	2246.47	17.0337	7996.38	12.7159	39.1959	1.27159	0.627622	294.634	39.1959	0.867193
XP237-76	1935	700	66.4842	85.4057	1286.47	1652.6	9.893	5427.08	12.6385	36.5942	1.26385	0.511266	280.469	36.5942	0.769004
HH30-2	2131	600	56.77	82.9103	1209.77	1766.82	2.89267	4610.68	12.559	82.5512	1.2559	0.135742	216.362	82.5512	0.239109
XP238-79	2035	1000	82.59	90.1	1680.71	1833.54	11.999	6031.73	12.4912	44.815	1.24912	0.589631	296.4	44.815	0.713926
XP238-73	1192	1000	55.4883	76.2584	661.421	909	12.0013	4127.6	12.1398	-0.730213	1.21398	1.00682	346.275	-0.730213	1.81448
HH14-2	1967	150	68.9234	80.735	1355.72	1588.06	13.5147	5166.4	12.1076	20.1439	1.21076	0.68707	262.654	20.1439	0.99686
XP236-74	1935	400	75.1579	91.7313	1454.31	1775	11.6513	4309.4	11.9901	16.5616	1.19901	0.602136	222.708	16.5616	0.801161
HH2-2	1520	400	67.6229	81.8384	1027.87	1243.94	10.9983	4762.15	11.9637	44.8852	1.19637	0.723575	313.299	44.8852	1.07001
XP237-71	2235	400	56.0818	79.8881	1253.43	1785.5	10.092	5177.72	11.9378	43.2736	1.19378	0.451544	231.665	43.2736	0.805152
HH35-2	2060	400	54.6074	71.6988	1124.91	1476.99	9.75267	2637.09	11.8835	-47.8722	1.18835	0.47343	128.014	-47.8722	0.866971
HH5-1	1555	400	75.3224	100	1171.26	1555	13.292	5977.08	11.8773	34.9908	1.18773	0.854791	384.378	34.9908	1.13484
HH16-1	2917	500	62.6856	83.6051	1828.54	2438.76	13.386	5434.44	11.8701	28.6756	1.18701	0.458896	186.302	28.6756	0.732059
HH12-4	1237	400	44.0433	63.4027	544.815	784.291	14.1027	5437.8	11.852	24.6268	1.1852	1.14007	439.596	24.6268	2.58852
HH1-5	1617	600	29.0392	34.7219	469.564	561.453	15.4793	6038.8	11.8395	28.9522	1.18395	0.957287	373.457	28.9522	3.29654
HH26-3	1870.8	500	73.0526	85.3306	1366.67	1596.37	18.7837	7456.73	11.7956	12.9459	1.17956	1.00404	398.585	12.9459	1.37441	545.614	1.17665	467.107
HH17-10	2058	300	57.7805	77.5037	1189.12	1595.03	11.2183	4981.58	11.725	28.27	1.1725	0.545109	242.059	28.27	0.943412	418.929	0.703332	312.32
HH14-3	1870	400	63.733	80.3379	1191.81	1502.32	13.17	5083.77	11.6396	20.1974	1.16396	0.704278	271.859	20.1974	1.10505	426.56	0.876645	338.395
HH41-1	1835	400	62.0333	70.5833	1138.31	1295.2	5.70267	1891.93	11.6356	-15.1899	1.16356	0.310772	103.102	-15.1899	0.500976	166.205	0.440291	146.072
HH45-2	1835	300	37.3167	60.4778	684.761	1109.77	5.855	3746.11	11.6298	63.3938	1.16298	0.319074	204.148	63.3938	0.855043	547.068	0.527588	337.558
HH14-5	2062	150	66.7785	77.3064	1376.97	1594.06	13.795	4915.22	11.5785	19.3867	1.15785	0.669011	238.371	19.3867	1.00184	356.958	0.865402	308.347
HH9-4	1388	600	39.6378	47.694	550.173	661.993	12.8437	5278.14	11.5027	24.3833	1.15027	0.925336	380.269	24.3833	2.33448	959.36	1.94015	797.311
HH13-6	2042	400	65.6702	96.4624	1340.98	1969.76	20.5103	6589.94	11.4027	-25.1809	1.14027	1.00442	322.72	-25.1809	1.5295	491.425	1.04126	334.555
HH7-2	2082	400	68.4905	85.8525	1425.97	1787.45	9.52967	4797.14	11.3657	51.0292	1.13657	0.457717	230.41	51.0292	0.668293	336.412	0.533144	268.379
HH9-1	1601	600	25.894	42.4585	414.563	679.76	12.8433	4963.19	11.3064	25.8349	1.13064	0.802207	310.006	25.8349	3.09804	1197.21	1.88939	730.138
HH30-1	2124	600	55.3758	71.8286	1176.18	1525.64	4.63833	5020.92	11.2411	74.5603	1.12411	0.218377	236.39	74.5603	0.394355	426.883	0.304025	329.103
HH14-4	1843	150	70.3706	82.5498	1296.93	1521.39	12.4647	4936.98	11.1439	29.2754	1.11439	0.676325	267.877	29.2754	0.96109	380.667	0.819293	324.504
HH16-2	2435	500	67.775	76.6292	1650.32	1865.92	10.1847	4565.92	11.1029	38.1873	1.11029	0.418261	187.512	38.1873	0.617132	276.669	0.545825	244.701
HH1-2	2277	400	70.4728	87.1097	1604.67	1983.49	12.3727	5458.48	11.0666	29.1014	1.10666	0.543376	239.722	29.1014	0.771043	340.163	0.623783	275.196
HH5-5	862	600	58.6094	76.0943	505.213	655.933	10.2727	3695.78	11.0111	13.3604	1.10111	1.19172	428.745	13.3604	2.03333	731.529	1.56612	563.439
HH7-1	1385	400	32.3333	38.6074	447.817	534.713	8.34033	3736.87	10.9096	45.0245	1.09096	0.60219	269.81	45.0245	1.86244	834.464	1.55978	698.856
HH4-2	1721	400	65.5042	75.3262	1127.33	1296.36	13.416	6225	10.8727	36.1916	1.08727	0.779547	361.708	36.1916	1.19007	552.191	1.03489	480.189
HH26-2	1521	500	70.996	87.6716	1079.85	1333.49	18.008	7168.88	10.8702	-2.1357	1.08702	1.18396	471.327	-2.1357	1.66764	663.878	1.35045	537.605
HH21-3	1310	400	47.8902	57.9922	627.362	759.697	6.195	4066.97	10.7991	59.0636	1.07991	0.472901	310.456	59.0636	0.987469	648.266	0.815456	535.341
HH2-1	1387	400	46.5385	64.4453	645.488	893.856	9.65567	3934.95	10.7324	23.9272	1.07324	0.696155	283.702	23.9272	1.49587	609.608	1.08023	440.222
HH12-1	1423	400	59.1499	74.4452	841.702	1059.36	11.4783	5217.79	10.5715	34.689	1.05715	0.806629	366.675	34.689	1.3637	619.909	1.08352	492.544
HH21-1	1191	400	34.5675	41.1678	411.699	490.309	7.42633	5608.78	10.4888	56.8866	1.04888	0.623538	470.93	56.8866	1.80383	1362.35	1.51462	1143.93
HH13-5	2023	400	65.0352	79.7485	1315.66	1613.31	19.775	6369.94	10.4189	-18.41	1.04189	0.977509	314.876	-18.41	1.50305	484.162	1.22574	394.836
HH21-4	1430	400	39.9427	49.8423	571.18	712.745	7.08067	3830.18	10.3799	53.1033	1.03799	0.495152	267.845	53.1033	1.23966	670.573	0.993436	537.384
HH1-7	1150	400	37.8924	53.4978	435.762	615.224	6.96967	3210.26	10.3109	51.1263	1.03109	0.606058	279.153	51.1263	1.59942	736.7	1.13287	521.803
HH61-2	1540	400	66.0664	74.0399	1017.42	1140.21	9.12167	3294.8	10.2968	6.57752	1.02968	0.592316	213.948	6.57752	0.896546	323.838	0.799996	288.963
HH30-4	1638	600	59.2077	68.9145	969.823	1128.82	11.593	3940.98	10.2013	15.2614	1.02013	0.707753	240.597	15.2614	1.19537	406.361	1.027	349.124
HH28-1	1213	400	38.4211	43.7691	466.047	530.919	4.93767	3144.94	9.97861	56.2793	0.997861	0.407062	259.27	56.2793	1.05948	674.811	0.930022	592.358
HH5-2	1163	400	41.3652	74.9025	481.078	871.116	9.49367	5114.37	9.91979	43.1067	0.991979	0.816308	439.757	43.1067	1.97342	1063.11	1.08983	587.106
HH26-1	1767	500	25.3406	47.6386	447.769	841.773	16.709	6223.87	9.83063	15.0611	0.983063	0.945614	352.228	15.0611	3.73161	1389.97	1.98498	739.376
HH1-4	1594	400	71.4432	81.2251	1138.81	1294.73	17.7413	6975.62	9.82706	29.0015	0.982706	1.11301	437.617	29.0015	1.55789	612.539	1.37027	538.771
HH1-1	1792	400	78.8219	91.0472	1412.49	1631.57	10.7583	5483.69	9.80382	36.5211	0.980382	0.600353	306.009	36.5211	0.761659	388.229	0.659387	336.1
HH22-2	1555	400	47.4145	59.9276	737.295	931.875	10.7917	5421.01	9.76135	39.615	0.976135	0.693998	348.618	39.615	1.46368	735.257	1.15806	581.732
HH12-3	1580	400	77.8576	90.0518	1230.15	1422.82	18.3243	7018.59	9.63827	1.72044	0.963827	1.15977	444.215	1.72044	1.4896	570.547	1.28789	493.288
HH4-3	1405	400	57.2409	66.6569	804.234	936.53	8.952	4095.68	9.54866	45.0929	0.954866	0.637153	291.507	45.0929	1.11311	509.265	0.955869	437.325
HH12-2	1790	400	45.5499	66.4672	815.342	1189.76	10.3207	4922.3	9.54037	31.3912	0.954037	0.576574	274.989	31.3912	1.26581	603.71	0.867455	413.721
HH30-3	2069	600	69.4838	79.9558	1437.62	1654.28	14.1187	5465.48	9.46634	22.2426	0.946634	0.682391	264.16	22.2426	0.982087	380.176	0.853461	330.383
XP238-77	2740	1000	70.4917	81.7	1931.47	2238.58	29.341	11511.9	9.43433	5.28304	0.943433	1.07084	420.143	5.28304	1.5191	596.017	1.3107	514.251
HH61-1	1666	400	57.8357	75.8308	963.542	1263.34	10.7503	3254.77	9.2355	-3.95277	0.92355	0.645278	195.364	-3.95277	1.11571	337.792	0.850945	257.632
HH6-4	1535	200	49.8667	62.7333	765.453	962.957	6.80067	3217.3	9.18061	48.475	0.918061	0.44304	209.596	48.475	0.88845	420.313	0.706228	334.106
HH6-8	2066	400	61.1177	74.0079	1262.69	1529	10.1013	4082.51	9.03747	21.5606	0.903747	0.488932	197.605	21.5606	0.799984	323.318	0.660648	267.005
HH21-2	1191	400	60.9516	76.6522	725.933	912.928	6.33333	3721.36	8.99872	53.268	0.899872	0.531766	312.457	53.268	0.87244	512.631	0.693738	407.629
HH22-1	1956	400	46.3092	60.6299	905.808	1185.92	12.0673	4342.34	8.9625	22.5311	0.89625	0.616939	222.001	22.5311	1.33222	479.388	1.01755	366.158
HH6-3	1537	200	52.783	75.0799	811.274	1153.98	7.21067	3541.36	8.96118	46.4718	0.896118	0.469139	230.407	46.4718	0.888808	436.518	0.624853	306.883
HH1-8	1594	400	52.213	59.5382	832.275	949.038	9.636	4740.36	8.78493	52.4179	0.878493	0.604517	297.388	52.4179	1.15779	569.567	1.01534	499.491
XP236-73	1935	400	38.4105	60.5065	743.244	1170.8	9.688	3636.18	8.76614	33.5817	0.876614	0.500672	187.916	33.5817	1.30348	489.231	0.827468	310.572
HH13-1	1865	400	50.2732	81.0164	937.596	1510.96	11.229	4580.22	8.74076	26.0304	0.874076	0.602091	245.588	26.0304	1.19764	488.507	0.743172	303.134
HH6-5	1503	200	49.0259	73.5831	736.859	1105.95	4.17167	2929.86	8.61438	53.6945	0.861438	0.277556	194.934	53.6945	0.566142	397.615	0.377201	264.917
HH61-4	1430	400	54.1577	70.2796	774.455	1005	7.757	3805.83	8.57789	46.3006	0.857789	0.542448	266.142	46.3006	1.00161	491.42	0.771842	378.69
HH6-1	1550	200	59.5908	76.3036	923.657	1182.71	13.654	4662.33	8.41318	10.5216	0.841318	0.880903	300.795	10.5216	1.47825	504.769	1.15447	394.209
HH6-2	1681	200	79.0219	87.2236	1328.36	1466.23	9.521	3626.4	8.20098	20.6444	0.820098	0.566389	215.729	20.6444	0.71675	272.999	0.649353	247.328
HH6-11	1335	200	64.1923	82.3154	856.967	1098.91	5.25733	3131.06	8.18563	55.8187	0.818563	0.393808	234.536	55.8187	0.613481	365.365	0.478413	284.924
HH62-1	1380	300	76.342	94.3941	1053.52	1302.64	14.9037	5588.29	8.12284	21.7231	0.812284	1.07998	404.949	21.7231	1.41465	530.44	1.14411	428.998
HH62-3	1345	400	62.1679	82.6107	836.159	1111.11	11.4073	3904.09	8.05243	17.3841	0.805243	0.848129	290.267	17.3841	1.36425	466.908	1.02666	351.367
HH8-1	1330	600	44.6486	57.7838	593.827	768.524	9.44233	4487.8	8.0477	43.9934	0.80477	0.70995	337.429	43.9934	1.59008	755.742	1.22863	583.95
HH10-1	1700	400	68.3363	78.8709	1161.72	1340.8	12.3513	4103.81	8.03329	14.2063	0.803329	0.726549	241.401	14.2063	1.0632	353.254	0.921188	306.071
HH13-4	2035	400	56.66	73.03	1153.03	1486.16	16.1843	5985.42	8.02421	2.8169	0.802421	0.795299	294.124	2.8169	1.40363	519.103	1.089	402.744
HH6-12	1278	200	79.7989	91.8021	1019.83	1173.23	7.47633	3871.2	8.01706	44.7879	0.801706	0.585003	302.911	44.7879	0.733096	379.593	0.637243	329.961
HH6-6	2068	400	59.2327	73.7678	1224.93	1525.52	12.2667	5085.57	8.01357	20.1504	0.801357	0.593166	245.917	20.1504	1.00142	415.172	0.804098	333.367
HH6-9	1978	400	69.1508	78.8729	1367.8	1560.11	6.89667	3116.78	8.00018	46.1001	0.800018	0.348669	157.572	46.1001	0.504215	227.868	0.442064	199.78
HH3-2	2062	400	43.1968	54.0898	890.719	1115.33	11.1663	4495.72	7.996	22.5534	0.7996	0.541529	218.027	22.5534	1.25363	504.729	1.00117	403.084
HH62-4	1293	300	53.132	61.8919	686.996	800.262	10.399	4019.07	7.83531	30.9424	0.783531	0.804254	310.833	30.9424	1.51369	585.021	1.29945	502.219
HH13-2	1029	400	55.1006	70.9859	566.985	730.445	6.14867	2689.52	7.34304	42.5942	0.734304	0.597538	261.372	42.5942	1.08445	474.355	0.84177	368.203
HH8-2	1340	600	41.6475	53.272	558.077	713.845	6.907	3981.98	7.32312	59.8264	0.732312	0.515448	297.163	59.8264	1.23764	713.519	0.967577	557.821
HH15-4	1876	200	51.1244	79.0114	959.094	1482.25	7.42667	4348.83	7.2894	53.8037	0.72894	0.395878	231.814	53.8037	0.774342	453.431	0.501039	293.393
HH10-3	1520	600	65.0976	74.9428	989.484	1139.13	10.68	5154.48	7.10635	39.925	0.710635	0.702632	339.111	39.925	1.07935	520.926	0.937558	452.493
HH10-2	1388	500	72.7716	86.1567	1010.07	1195.85	3.97867	2224.22	6.93491	58.0378	0.693491	0.286647	160.246	58.0378	0.3939	220.205	0.332705	185.994
HH41-5	1598	400	66.2188	77.991	1058.18	1246.3	4.79933	2237.24	6.63694	22.2416	0.663694	0.300334	140.003	22.2416	0.453547	211.424	0.385087	179.511
HH15-2	2096	200	42.4066	71.0335	888.842	1488.86	8.04333	3450.46	6.36604	39.238	0.636604	0.383747	164.621	39.238	0.904922	388.197	0.540234	231.752
HH37-2	1545	400	58.7616	77.7881	907.867	1201.83	3.92333	1657.64	6.13913	45.9488	0.613913	0.253937	107.291	45.9488	0.432149	182.586	0.326448	137.927
HH41-4	2108	400	76.054	86.9416	1603.22	1832.73	3.524	1591.52	6.10796	5.70256	0.610796	0.167173	75.4991	5.70256	0.219808	99.2703	0.192282	86.8388
HH61-3	1469	400	37.7057	50.6555	553.897	744.129	4.89433	2188.58	5.72232	40.4341	0.572232	0.333174	148.984	40.4341	0.883618	395.124	0.657726	294.113
HH37-1	1535	400	60.2733	80.1133	925.196	1229.74	6.01933	2190.75	5.63475	22.9969	0.563475	0.392139	142.72	22.9969	0.650601	236.788	0.48948	178.147
HH47-1	1147	600	56.1151	77.518	643.64	889.131	4.45667	2695.76	4.85965	62.0214	0.485965	0.38855	235.027	62.0214	0.692416	418.83	0.501238	303.19
HH40-1	2025	400	65.8492	78.2161	1333.45	1583.88					0	0	0		0	0	0	0
HH40-4	1637	400	34.975	66.8352	572.541	1094.09					0	0	0		0	0	0	0
HH40-7	1904	500	43.1728	57.2231	822.01	1089.53					0	0	0		0	0	0	0
HH40-14	2236	420	50.4543	67.0968	1128.16	1500.28					0	0	0		0	0	0	0
HH40-15	1500	400	47.529	67.9044	712.935	1018.57					0	0	0		0	0	0	0
HH40-16	1805	400	70.887	90.7006	1279.51	1637.15					0	0	0		0	0	0	0
HH40-18	1798	400	30.9643	50.5899	556.737	909.606					0	0	0		0	0	0	0
HH40-2	1900	400	33.0402	67.8552	627.764	1289.25					0	0	0		0	0	0	0
HH40-12	2535	400	36.036	47.112	913.513	1194.29					0	0	0		0	0	0	0
HH40-11	2007	400	46.1663	71.4807	926.558	1434.62					0	0	0		0	0	0	0
HH40-17	1426	550	50.6614	68.7994	722.431	981.08					0	0	0		0	0	0	0
HH40-3	2143	400	54.5636	65.6831	1169.3	1407.59					0	0	0		0	0	0	0
HH40-5	1663	400	57.8378	78.016	961.843	1297.41					0	0	0		0	0	0	0
HH40-10	2535	150	40.768	62.64	1033.47	1587.92					0	0	0		0	0	0	0
HH40-13	2316	400	45.1951	73.744	1046.72	1707.91					0	0	0		0	0	0	0
HH40-6	1906	450	46.9482	75.3554	894.832	1436.27					0	0	0		0	0	0	0
HH40-8	2061	450	58.4946	80.9033	1205.57	1667.42					0	0	0		0	0	0	0
HH40-9	1305	500	46.2362	59.0551	603.383	770.669					0	0	0		0	0	0	0
HH40-19	2535	150	46.164	66.464	1170.26	1684.86					0	0	0		0	0	0	0
HH40-20	1536	500	71.5923	87.2019	1099.66	1339.42					0	0	0		0	0	0	0
HH63-1	1378	350	55.1675	66.6493	760.209	918.427					0	0	0		0	0	0	0
HH63-2	1521	350	54.8318	82.3149	833.991	1252.01					0	0	0		0	0	0	0
HH63-3	1134	600	32.02	45.7143	363.107	518.4					0	0	0		0	0	0	0
HH38-1	1409	400	29.1339	37.8806	410.497	533.738					0	0	0		0	0	0	0
HH38-4	1609	400	55.2351	80.6226	888.732	1297.22					0	0	0		0	0	0	0
HH38-3	1535	400	60.66	78.24	931.131	1200.98					0	0	0		0	0	0	0
HH38-2	1495.03	400	54.0626	73.9526	808.252	1105.61					0	0	0		0	0	0	0
HH38-5D	/	/		/	#VALUE!	#VALUE!					0	#VALUE!	#VALUE!		#VALUE!	#VALUE!	#VALUE!	#VALUE!
HH38-7	1343	600	32.5535	43.7232	437.194	587.203					0	0	0		0	0	0	0
HH41-2	1837	400	75.5605	84.384	1388.05	1550.13					0	0	0		0	0	0	0
HH41-3	2071	400	63.3301	76.5177	1311.57	1584.68					0	0	0		0	0	0	0
HH43-1	1540	400	65.9601	82.9767	1015.79	1277.84					0	0	0		0	0	0	0
HH43-2	1535	400	75.56	99.36	1159.85	1525.18					0	0	0		0	0	0	0
HH43-3	1535	400	100	100	1535	1535					0	0	0		0	0	0	0
HH43-4	1535	400	88.9467	96.1333	1365.33	1475.65					0	0	0		0	0	0	0
HH43-5	1536	400	44.6569	84.3238	685.93	1295.21					0	0	0		0	0	0	0
HH45-1	1537	150	71.8109	83.7816	1103.73	1287.72					0	0	0		0	0	0	0
HH46-1	1399	300	52.7207	71.7823	737.562	1004.23					0	0	0		0	0	0	0
HH46-2	1120	300	44.341	55.9447	496.619	626.581					0	0	0		0	0	0	0
HH46-3	1487	300	71.0331	87.9339	1056.26	1307.58					0	0	0		0	0	0	0
HH46-4	1435	300	67.0857	80.5357	962.68	1155.69					0	0	0		0	0	0	0
HH46-5	1491	300	41.6415	70.5632	620.875	1052.1					0	0	0		0	0	0	0
HH49-1	1535	300	51.2867	69.8	787.25	1071.43					0	0	0		0	0	0	0
HH49-2	1425	300			0	0					0	0	0		#DIV/0!	#DIV/0!	#DIV/0!	#DIV/0!
HH49-3	1359	300	47.855	60.71	650.349	825.048					0	0	0		0	0	0	0
HH49-4	1495	300	66.411	83.3356	992.844	1245.87					0	0	0		0	0	0	0
HH50-1	1801	400	53.4202	78.59	962.097	1415.41					0	0	0		0	0	0	0
HH50-3	1702	400	58.3683	76.1308	993.429	1295.75					0	0	0		0	0	0	0
HH50-6	2032	300	41.307	62.9444	839.357	1279.03					0	0	0		0	0	0	0
HH50-10	1664.6	300	51.0371	67.2312	849.563	1119.13					0	0	0		0	0	0	0
HH50-5	1985	400	48.2	72.1231	956.77	1431.64					0	0	0		0	0	0	0
HH104-2	1435	300	20.1429	44	289.05	631.4					0	0	0		0	0	0	0
HH104-3	1490	300	39.4914	58.3024	588.422	868.706					0	0	0		0	0	0	0
HH60-1	1597	300	55.7042	70.1985	889.596	1121.07					0	0	0		0	0	0	0
HH60-2	1475	300	39.0694	53.0417	576.274	782.365					0	0	0		0	0	0	0
HH60-3	1370	300	72.9588	84.8614	999.536	1162.6					0	0	0		0	0	0	0
HH60-4	1495	300	0	52.5342	0	785.387					0	0	0		#DIV/0!	#DIV/0!	0	0
HH60-5	1642	300	40.9956	59.1164	673.148	970.691					0	0	0		0	0	0	0
HH60-6	1916	300	77.7246	92.9825	1489.2	1781.54					0	0	0		0	0	0	0
HH60-7	1533	300	47.3097	63.4446	725.258	972.606					0	0	0		0	0	0	0
HH60-8	1372	300	45.2506	54.2259	620.838	743.979					0	0	0		0	0	0	0
HH60-12	1307	300	54.8978	78.577	717.514	1027					0	0	0		0	0	0	0
HH60-17	1726	300	63.7079	77.8593	1099.6	1343.85					0	0	0		0	0	0	0
HH60-18	1411	300	46.439	56.8169	655.254	801.686					0	0	0		0	0	0	0
HH60-19	1634	300	77.0919	89.7561	1259.68	1466.61					0	0	0		0	0	0	0
HH60-20	1495	300	48.6918	62.3493	727.942	932.122					0	0	0		0	0	0	0
HH60-21	660	斜交井	51.84	58.448	342.144	385.757					0	0	0		0	0	0	0
HH60-11	1547	300	51.7262	67.3347	800.204	1041.67					0	0	0		0	0	0	0
HH60-14	1536	300	45.503	60.0666	698.926	922.623					0	0	0		0	0	0	0
HH60-15	2035	300	70.685	84.935	1438.44	1728.43					0	0	0		0	0	0	0
HH60-16	1647	300	38.6228	48.902	636.118	805.416					0	0	0		0	0	0	0
HH60-9	1425	150	60.8849	68.1151	867.61	970.64					0	0	0		0	0	0	0
HH60-10	1510	150	72.861	81.0847	1100.2	1224.38					0	0	0		0	0	0	0
HH60-13	1969	300	58.6401	73.4798	1154.62	1446.82					0	0	0		0	0	0	0
HH60-22	840	斜交井	59.3789	82.8447	498.783	695.896					0	0	0		0	0	0	0
HH29-1	1521	500	71.2988	84.8452	1084.45	1290.5					0	0	0		0	0	0	0
HH29-2	1714	500	61.6557	81.0006	1056.78	1388.35					0	0	0		0	0	0	0
HH29-3	1535	400	70.9733	81.56	1089.44	1251.95					0	0	0		0	0	0	0
HH29-4	1980	400	57.1722	64.1645	1132.01	1270.46					0	0	0		0	0	0	0
HH29-5	2068	400	67.3143	82.4939	1392.06	1705.97					0	0	0		0	0	0	0
HH84-2	1783	300	51.0429	64.6299	910.095	1152.35					0	0	0		0	0	0	0
HH84-1	1995	300	60.4694	84.3622	1206.36	1683.03					0	0	0		0	0	0	0
HH84-3	1762.76	无	38.7554	61.6463	683.164	1086.68					0	0	0		0	0	0	0
HH28-4	1749	400	46.6628	62.8821	816.132	1099.81				100	0	0	0	100	0	0	0	0
HH28-5	1526	400	42.9242	52.1395	655.023	795.649				100	0	0	0	100	0	0	0	0
HH31-1	1936	400	62.767	77.0437	1215.17	1491.57					0	0	0		0	0	0	0
HH31-2	1137	400	59.4011	78.6025	675.39	893.711					0	0	0		0	0	0	0
HH31-3	1335	400	65.9	81.5846	879.765	1089.15					0	0	0		0	0	0	0
HH31-4	1735	400	78.4353	91.7706	1360.85	1592.22					0	0	0		0	0	0	0
HH32-3	1826	300	84.2993	94.4891	1539.3	1725.37					0	0	0		0	0	0	0
HH32-1	1700	300	71.7778	85.4535	1220.22	1452.71					0	0	0		0	0	0	0
HH32-5	1694	300	69.8373	87.0223	1183.04	1474.16					0	0	0		0	0	0	0
HH32-4	1696	300	57.8627	76.8272	981.352	1302.99					0	0	0		0	0	0	0
HH32-2	1926	300	64.7805	85.5315	1247.67	1647.34					0	0	0		0	0	0	0
HH33-1	1235	300	61.3167	84.6583	757.261	1045.53					0	0	0		0	0	0	0
HH33-3	970	300	8.28877	23.6898	80.4011	229.791					0	0	0		0	0	0	0
HH33-2	1084	300	28.4366	46.3012	308.253	501.905					0	0	0		0	0	0	0
HH35-1	1450	400	73.2933	82.4735	1062.75	1195.87					0	0	0		0	0	0	0
HH89-2	2035	400	38.735	51.225	788.257	1042.43					0	0	0		0	0	0	0
HH89-1	1935	400	30.5737	50.0263	591.601	968.009					0	0	0		0	0	0	0
HH34-1	1208	400	38.2438	53.3078	461.985	643.958					0	0	0		0	0	0	0
HH34-2	1509	400	59.308	83.5346	894.958	1260.54					0	0	0		0	0	0	0
HH34-4	1685	400	49.6788	57.4061	837.088	967.292					0	0	0		0	0	0	0
HH34-5	1435	400	75.65	97.3929	1085.58	1397.59					0	0	0		0	0	0	0
HH34-6	1541	400	62.251	76.0292	959.288	1171.61					0	0	0		0	0	0	0
HH34-7	1212	400	56.5421	64.1546	685.29	777.554					0	0	0		0	0	0	0
HH34-8	1635	400	72.0875	84.6813	1178.63	1384.54					0	0	0		0	0	0	0
HH34-9	1355	300	36.3636	50.7348	492.727	687.457					0	0	0		0	0	0	0
HH36-1	1631	300	49.1416	61.7293	801.5	1006.81					0	0	0		0	0	0	0
HH36-2	2045	400	72.2537	87.199	1477.59	1783.22					0	0	0		0	0	0	0
HH36-3	1618	400	40.019	52.7543	647.507	853.564					0	0	0		0	0	0	0
HH36-4	1329	400	41.0046	44.4436	544.952	590.655					0	0	0		0	0	0	0
HH36-5	1645	300	79.5652	94.6273	1308.85	1556.62					0	0	0		0	0	0	0
HH36-6	1535	300	64.6	83.2867	991.61	1278.45					0	0	0		0	0	0	0
HH6-10	1848	400	52.6862	72.4324	973.64	1338.55					0	0	0		0	0	0	0
HH24-1	1241	300	68.7231	81.0531	852.853	1005.87					0	0	0		0	0	0	0
HH24-2	1235	300	70.225	81.9417	867.279	1011.98					0	0	0		0	0	0	0
HH24-3	1240	400	72.6639	89.4108	901.032	1108.69					0	0	0		0	0	0	0
HH24-6	2035	300	67.46	81.96	1372.81	1667.89					0	0	0		0	0	0	0
HH17-3	1892	300	56.7259	75.9989	1073.25	1437.9					0	0	0		0	0	0	0
HH17-4	2039	300	68.2784	79.8752	1392.2	1628.66					0	0	0		0	0	0	0
HH17-5	1936	300	56.728	74.8606	1098.25	1449.3					0	0	0		0	0	0	0
HH17-6	1608	300	45.124	64.7552	725.593	1041.26					0	0	0		0	0	0	0
HH17-7	1075	300	51.4231	63.1058	552.798	678.387					0	0	0		0	0	0	0
HH17-8	1838	300	56.7942	76.1231	1043.88	1399.14					0	0	0		0	0	0	0
HH17-9	2025	300	64.1106	76.191	1298.24	1542.87					0	0	0		0	0	0	0
HH14-1	1914	150	69.6487	80.6759	1333.08	1544.14	7.31467	4355.25	/	33.5621					0.548705	326.707	0.473706	282.051
1	20	21	23	24			56	60	63	67				67
2

## Sheet: Fig.10
													oil production of a hundred lateral length for the first 6 months			oil production of a hundred lateral length for the first 12 months			oil production of a hundred lateral length for the first 24 months
well	post-fracturing shut-in duration（day）	horizontal lateral length （m）	encountering rate of typeⅠoil formation (%)	encountering rate of typeⅠ+Ⅱ oil formation (%)	cumulative oil production for the first 6 months (t)	cumulative oil production for the first 12 months (t)	cumulative oil production for the first 24 months (t)	horizontal lateral length （m）	lateral length of typeⅠformation	lateral length of typeⅠ+Ⅱformation	initial liquid productivity	initial liquid productivity	total horizontal lateral length	horizontal lateral length of type Ⅰoil formation	horizontal lateral length of type Ⅰ+Ⅱ oil formation	total horizontal lateral length	horizontal lateral length of type Ⅰoil formation	horizontal lateral length of type Ⅰ+Ⅱ oil formation	total horizontal lateral length	horizontal lateral length of type Ⅰoil formation	horizontal lateral length of type Ⅰ+Ⅱ oil formation
XP238-77	10	2740	70.4917	81.7	5793.55	11511.9	19349.1	2740	1931.47	2238.58	50.1582	2.24062	211.443	299.955	258.805	420.143	596.017	514.251	706.172	1001.78	864.348
XP238-79	10	2035	82.59	90.1	3339.88	6031.73	10639.2	2035	1680.71	1833.54	37.6201	2.05178	164.122	198.719	182.155	296.4	358.881	328.967	522.81	633.018	580.255
XP238-81	32	1485	64.0966	93.8	2792.07	5060.25	9204.31	1485	951.834	1392.93	27.7579	1.99277	188.018	293.336	200.446	340.758	531.632	363.281	619.819	967.008	660.788
XP237-71	10	2235	56.0818	79.8881	3149.59	5177.72	9364.14	2235	1253.43	1785.5	27.4127	1.5353	140.921	251.278	176.398	231.665	413.085	289.987	418.977	747.082	524.455
XP236-73	100	1935	38.4105	60.5065	2148.36	3636.18	7397.49	1935	743.244	1170.8	20.7336	1.77089	111.026	289.052	183.495	187.916	489.231	310.572	382.299	995.298	631.832
XP237-72	2	1540.9	68.7097	98.9487	2645.51	5598.77	13978	1540.9	1058.75	1524.7	22.5444	1.47861	171.686	249.871	173.51	363.344	528.81	367.205	907.13	1320.23	916.768
XP236-74	23	1935	75.1579	91.7313	2257.4	4309.4	9041.68	1935	1454.31	1775	20.1023	1.13253	116.661	155.222	127.177	222.708	296.32	242.783	467.27	621.718	509.39
HH11-5	38	1369	36.3568	66.3118	2821.27	5145.73	8225.38	1369	497.725	907.809	27.7983	3.06213	206.083	566.833	310.778	375.875	1033.85	566.829	600.831	1652.6	906.069
XP236-71	2	2200	57.2517	82.9773	2704.99	5044.51	9583.57	2200	1259.54	1825.5	22.0024	1.20528	122.954	214.76	148.178	229.296	400.505	276.336	435.617	760.88	524.983
XP238-73	19	1192	55.4883	76.2584	2040.57	4127.6	8578.28	1192	661.421	909	16.9849	1.86853	171.189	308.513	224.485	346.275	624.05	454.081	719.654	1296.95	943.705
XP236-76	10	1500	58.7031	77.8	2242.05	4734.43	9558.08	1500	880.546	1167	16.7921	1.43891	149.47	254.62	192.121	315.629	537.67	405.692	637.205	1085.47	819.03
HH6-7	50	1535	63.52	82.2133	1667.2	3641.94	7010.15	1535	975.032	1261.97	29.3832	2.32835	108.612	170.989	132.11	237.26	373.52	288.591	456.687	718.966	555.491
HH7-4	46	1976	22.9212	54.8429	1784.1	3935.33	8403.35	1976	452.922	1083.7	23.0125	2.12353	90.2885	393.909	164.631	199.156	868.875	363.14	425.271	1855.36	775.435
XP236-75	10	2035	57.845	69.6265	2955.97	5878.33	10109.1	2035	1177.15	1416.9	21.362	1.50766	145.257	251.113	208.622	288.861	499.371	414.873	496.761	858.78	713.465
XP237-74	10	1876	68.5171	85.3358	3759.85	7377	13942.4	1876	1285.38	1600.9	27.0741	1.69118	200.418	292.509	234.859	393.23	573.915	460.803	743.2	1084.69	870.913
XP237-75	10	1668	48.8671	68.9448	3682.4	6734.5	10948.2	1668	815.103	1150	29.5874	2.57281	220.767	451.771	320.209	403.747	826.214	585.609	656.365	1343.16	952.015
XP237-76	10	1935	66.4842	85.4057	2867.03	5427.08	9588.71	1935	1286.47	1652.6	20.641	1.249	148.167	222.86	173.486	280.469	421.858	328.396	495.541	745.351	580.22
HH2-2	86	1520	67.6229	81.8384	2767.06	4762.15	9016.79	1520	1027.87	1243.94	33.7416	2.71247	182.043	269.204	222.443	313.299	463.304	382.827	593.21	877.232	724.855
HH1-8	59	1594	52.213	59.5382	2924.2	4740.36	7796.59	1594	832.275	949.038	36.0757	3.80129	183.45	351.35	308.122	297.388	569.567	499.491	489.121	936.781	821.525
HH3-2	27	2062	43.1968	54.0898	2515.49	4495.72	8119.08	2062	890.719	1115.33	22.4937	2.01678	121.993	282.411	225.537	218.027	504.729	403.084	393.748	911.52	727.952
HH11-6	55	1535	74.3533	92.66	2696.18	5719.9	10117.4	1535	1141.32	1422.33	32.3166	2.27209	175.647	236.233	189.561	372.632	501.164	402.15	659.113	886.461	711.325
HH11-3	61	1537	41.6644	53.1425	3473.88	5595.13	8865.49	1537	640.383	816.8	38.9254	4.7656	226.017	542.469	425.304	364.029	873.717	685.006
HH15-1	61	2070	63.6314	80.4029	1060.29	3881.09	8457.47	2070	1317.17	1664.34	22.833	1.37189	51.2217	80.4975	63.7063	187.492	294.653	233.191	408.573	642.094	508.157
HH11-1	41	1719	57.9513	64.4774	4406.87	7807.04	12639.5	1719	996.183	1108.37	40.3776	3.64298	256.362	442.376	397.6	454.162	783.695	704.373
HH1-4	58	1594	71.4432	81.2251	3791.13	6975.62	11326.7	1594	1138.81	1294.73	39.0597	3.01682	237.838	332.904	292.813	437.617	612.539	538.771	710.582	994.61	874.83
HH7-2	64	2082	68.4905	85.8525	2929.3	4797.14	8894.36	2082	1425.97	1787.45	29.5265	1.65188	140.696	205.425	163.882	230.41	336.412	268.379	427.203	623.74	497.601										50.24
HH15-5	91	1387	57.6257	70.821	3825.56	6837.14	11749	1387	799.269	982.287	33.5436	3.41485	275.815	478.632	389.454	492.944	855.424	696.043		1469.97	1196.09										37.68
HH1-7	101	1150	37.8924	53.4978	2101.92	3210.26	5638.01	1150	435.762	615.224	24.6033	3.99908	182.776	482.355	341.651	279.153	736.7	521.803	490.262	1293.83	916.415
HH7-1	91	1385	32.3333	38.6074	2154.33	3736.87	6311.54	1385	447.817	534.713	23.2343	4.34519	155.547	481.074	402.895	269.81	834.464	698.856	455.707	1409.4	1180.36
HH15-2	114	2096	42.4066	71.0335	2015.74	3450.46		2096	888.842	1488.86	21.7491	1.46078	96.1708	226.783	135.388	164.621	388.197	231.752
HH5-3	57	1169	50.8113	68.4392	3587.69	6479.58	10920.6	1169	593.984	800.054	35.3707	4.42104	306.902	604.005	448.431	554.284	1090.87	809.893
HH5-5	47	862	58.6094	76.0943	1826.45	3695.78	5837.73	862	505.213	655.933	17.9686	2.73939	211.885	361.521	278.451	428.745	731.529	563.439	677.231	1155.5	889.989
HH7-5	54	2039	50	67.4451	3918.48	7568.73	11653.6	2039	1019.5	1375.21	47.345	3.44276	192.177	384.353	284.938	371.198	742.396	550.371	571.537	1143.07	847.411
HH1-5	107	1617	29.0392	34.7219	3429.51	6038.8	10066.5	1617	469.564	561.453	35.5864	6.33827	212.091	730.361	610.828	373.457	1286.04	1075.57	622.541	2143.79	1792.93
HH2-1	12	1387	46.5385	64.4453	2144.37	3934.95	6926.12	1387	645.488	893.856	19.6369	2.19688	154.605	332.209	239.901	283.702	609.608	440.222	499.36	1073	774.859
HH15-6	105	2035	57.055	73.085	3791.9	6762.99	11506.3	2035	1161.07	1487.28	42.5232	2.85913	186.334	326.587	254.955	332.334	582.479	454.722	565.422	991.012	773.65
HH12-2	84	1790	45.5499	66.4672	2714.03	4922.3	7595.5	1790	815.342	1189.76	34.0264	2.85993	151.622	332.87	228.115	274.989	603.71	413.721	424.33	931.572	638.404
HH1-1	105	1792	78.8219	91.0472	3029.75	5483.69		1792	1412.49	1631.57	30.687	1.88083	169.071	214.497	185.696	306.009	388.229	336.1
HH1-3	42	2714	72.374	82.7734	4694.37	7996.38		2714	1964.23	2246.47	48.1192	2.14199	172.969	238.993	208.966	294.634	407.1	355.953
HH8-3	95	2036	83.0135	95.4123	2970.48	6543.01	12673	2036	1690.15	1942.59	24.1988	1.2457	145.898	175.752	152.913	321.366	387.125	336.818	622.448	749.816	652.378
HH8-4	48	1735	77.9294	84.0941	3237.45	6497.67	12908.1	1735	1352.08	1459.03	25.0418	1.71633	186.597	239.443	221.89	374.505	480.57	445.341	743.983	954.689	884.703
HH12-1	74	1423	59.1499	74.4452	2992.62	5217.79	8454.29	1423	841.702	1059.36	29.883	2.82087	210.304	355.544	282.494	366.675	619.909	492.544	594.117	1004.43	798.06
HH13-2	71	1029	55.1006	70.9859	1620.85	2689.52	5495.39	1029	566.985	730.445	16.1902	2.21648	157.517	285.872	221.899	261.372	474.355	368.203	534.052	969.23	752.334
HH4-1	60	1851	79.8678	94.8348	3941.14	6661.64	11150.9	1851	1478.35	1755.39	40.5444	2.30971	212.92	266.59	224.516	359.894	450.612	379.496	602.428	754.281	635.239
HH5-1	47	1555	75.3224	100	3422.76	5977.08	9975.18	1555	1171.26	1555	29.848	1.91948	220.113	292.228	220.113	384.378	510.311	384.378	641.491	851.66	641.491
HH5-2	81	1163	41.3652	74.9025	2790.51	5114.37	7465.88	1163	481.078	871.116	26.7598	3.0719	239.941	580.054	320.337	439.757	1063.11	587.106	641.95	1551.91	857.048
HH15-3	154	2038	65.1872	77.9231	1500.51	4018.33	7027.44	2038	1328.52	1588.07	23.9297	1.50684	73.6266	112.946	94.4862	197.17	302.468	253.032	344.82	528.969	442.514
HH15-4	37	1876	51.1244	79.0114	2557.44	4348.83	7175.08	1876	959.094	1482.25	30.1585	2.03464	136.324	266.652	172.537	231.814	453.431	293.393	382.467	748.111	484.065
HH6-5	71	1503	49.0259	73.5831	1882.59	2929.86		1503	736.859	1105.95	18.7962	1.69955	125.255	255.488	170.223	194.934	397.615	264.917
HH9-4	56	1388	39.6378	47.694	2787.2	5278.14	9900.04	1388	550.173	661.993	28.0715	4.24046	200.807	506.604	421.032	380.269	959.36	797.311
HH4-2	45	1721	65.5042	75.3262	3524.74	6225	10560	1721	1127.33	1296.36	34.8177	2.6858	204.808	312.664	271.894	361.708	552.191	480.189	613.597	936.73	814.586
HH12-3	68	1580	77.8576	90.0518	3410.77	7018.59		1580	1230.15	1422.82	31.6609	2.22522	215.872	277.265	239.719	444.215	570.547	493.288
HH9-1	53	1601	25.894	42.4585	2850.5	4963.19	7330.79	1601	414.563	679.76	27.544	4.05201	178.045	687.592	419.339	310.006	1197.21	730.138	457.888	1768.32	1078.44
HH6-11	205	1335	64.1923	82.3154	2162.85	3131.06		1335	856.967	1098.91	21.65	1.97013	162.011	252.384	196.818	234.536	365.365	284.924
HH8-2	43	1340	41.6475	53.272	2624.99	3981.98	6753.77	1340	558.077	713.845	25.3376	3.54945	195.895	470.364	367.725	297.163	713.519	557.821	504.013	1210.19	946.111
HH8-1	85	1330	44.6486	57.7838	2548.49	4487.8	7991.43	1330	593.827	768.524	24.6493	3.20736	191.616	429.164	331.608	337.429	755.742	583.95	600.859	1345.75	1039.84
HH47-1	21	1147	56.1151	77.518	1765.12	2695.76	4239.02	1147	643.64	889.131	21.0017	2.36205	153.89	274.24	198.522	235.027	418.83	303.19	369.575	658.601	476.76
HH12-4	77	1237	44.0433	63.4027	2960.83	5437.8	9637.99	1237	544.815	784.291	29.51	3.76263	239.356	543.456	377.517	439.596	998.1	693.34
HH1-2	77	2277	70.4728	87.1097	3023.25	5458.48		2277	1604.67	1983.49	29.726	1.49867	132.773	188.404	152.421	239.722	340.163	275.196
HH6-2	100	1681	79.0219	87.2236	1984.03	3626.4		1681	1328.36	1466.23	20.7908	1.41798	118.027	149.36	135.315	215.729	272.999	247.328
HH6-12	212	1278	79.7989	91.8021	2289.34	3871.2		1278	1019.83	1173.23	22.8313	1.94602	179.135	224.483	195.131	302.911	379.593	329.961
HH4-3	80	1405	57.2409	66.6569	2406.17	4095.68		1405	804.234	936.53	26.3371	2.8122	171.258	299.188	256.924	291.507	509.265	437.325
HH6-4	82	1535	49.8667	62.7333	1958.75	3217.3		1535	765.453	962.957	23.4945	2.43983	127.606	255.894	203.41	209.596	420.313	334.106
HH21-3	80	1310	47.8902	57.9922	2480.55	4066.97		1310	627.362	759.697	27.4329	3.61103	189.355	395.394	326.518	310.456	648.266	535.341
HH23-2	66	1537	32.4301	46.012	2830.18	6129.38		1537	498.451	707.204	24.666	3.48782	184.137	567.796	400.193	398.789	1229.69	866.706
HH6-3	239	1537	52.783	75.0799	2170.51	3541.36		1537	811.274	1153.98	23.3332	2.02198	141.217	267.543	188.089	230.407	436.518	306.883
HH6-1	123	1550	59.5908	76.3036	2445.28	4662.33	7919.35	1550	923.657	1182.71	28.8732	2.44128	157.76	264.739	206.753	300.795	504.769	394.209	510.926	857.391	669.596
HH6-8	42	2066	61.1177	74.0079	2175.5	4082.51		2066	1262.69	1529	22.8332	1.49334	105.3	172.291	142.282	197.605	323.318	267.005
HH45-2	63	1835	37.3167	60.4778	2864.2	3746.11		1835	684.761	1109.77	26.2616	2.3664	156.087	418.277	258.09	204.148	547.068	337.558
HH45-3	78	1535	28.5133	35.9533	1589.18	2539.74		1535	437.68	551.884	18.2911	3.31431	103.53	363.092	287.956	165.455	580.274	460.195
HH13-4	152	2035	56.66	73.03	3106.25	5985.42		2035	1153.03	1486.16	27.8262	1.87236	152.641	269.399	209.012	294.124	519.103	402.744
HH13-5	129	2023	65.0352	79.7485	3138.07	6369.94		2023	1315.66	1613.31	27.6178	1.71187	155.12	238.516	194.511	314.876	484.162	394.836
HH37-1	70	1535	60.2733	80.1133	1217.62	2190.75		1535	925.196	1229.74	12.3887	1.00742	79.3238	131.607	99.0145	142.72	236.788	178.147
HH37-2	81	1545	58.7616	77.7881	1004.12	1657.64		1545	907.867	1201.83	11.2466	0.93579	64.9916	110.602	83.5495	107.291	182.586	137.927
HH21-4	172	1430	39.9427	49.8423	2270.12	3830.18		1430	571.18	712.745	25.4516	3.57093	158.75	397.444	318.504	267.845	670.573	537.384
HH6-6	72	2068	59.2327	73.7678	2779.19	5085.57		2068	1224.93	1525.52	26.6616	1.74771	134.39	226.885	182.18	245.917	415.172	333.367
HH23-3	150	1835	37.4611	66.4944	2904.99	5484.87		1835	687.411	1220.17	25.4907	2.0891	158.31	422.598	238.08	298.903	797.902	449.516
HH10-3	98	1520	65.0976	74.9428	2970.73	5154.48		1520	989.484	1139.13	30.338	2.66326	195.443	300.23	260.789	339.111	520.926	452.493
HH10-1	98	1700	68.3363	78.8709	2295.04	4103.81		1700	1161.72	1340.8	23.6127	1.76108	135.002	197.556	171.169	241.401	353.254	306.071
HH13-1	140	1865	50.2732	81.0164	2539.16	4580.22		1865	937.596	1510.96	26.088	1.72659	136.148	270.816	168.05	245.588	488.507	303.134
HH13-6	167	2042	65.6702	96.4624	3144.03	6589.94		2042	1340.98	1969.76	27.9445	1.41867	153.968	234.457	159.615	322.72	491.425	334.555
HH10-2	93	1388	72.7716	86.1567	1113.61	2224.22		1388	1010.07	1195.85	15.7477	1.31685	80.2313	110.251	93.1225	160.246	220.205	185.994
HH21-1	143	1191	34.5675	41.1678	3178.36	5608.78		1191	411.699	490.309	28.9246	5.89927	266.865	772.011	648.236	470.93	1362.35	1143.93
HH21-2	158	1191	60.9516	76.6522	2205.71	3721.36		1191	725.933	912.928	25.0274	2.74144	185.198	303.845	241.608	312.457	512.631	407.629
HH22-1	93	1956	46.3092	60.6299	2426.08	4342.34		1956	905.808	1185.92	28.6569	2.41642	124.033	267.836	204.574	222.001	479.388	366.158
HH22-2	118	1555	47.4145	59.9276	3113.74	5421.01		1555	737.295	931.875	33.4131	3.58558	200.241	422.319	334.137	348.618	735.257	581.732
HH80-1	76	1160	53.7067	61.2178	3362.8	6707.92		1160	622.997	710.126	34.3252	4.83368	289.897	539.778	473.55	578.269	1076.72	944.61
HH25-2	62	1448	74.4303	80.0708	3558.26	7501.34		1448	1077.75	1159.42	32.3884	2.79349	245.736	330.156	306.899	518.048	696.018	646.988
HH25-1	58	1070	36.3478	47.6329	1684.65	3641.01		1070	388.922	509.671	16.5629	3.24973	157.444	433.159	330.536	340.281	936.181	714.384
HH41-1	138	1835	62.0333	70.5833	1078.99	1891.93		1835	1138.31	1295.2	24.2864	1.87511	58.8005	94.7886	83.3066	103.102	166.205	146.072
HH41-5	95	1598	66.2188	77.991	1104.04	2237.24		1598	1058.18	1246.3	11.1316	0.893175	69.0889	104.334	88.5856	140.003	211.424	179.511
HH61-1	124	1666	57.8357	75.8308	1652.37	3254.77		1666	963.542	1263.34	17.5856	1.39199	99.1819	171.489	130.794	195.364	337.792	257.632
HH61-2	146	1540	66.0664	74.0399	1786.44	3294.8		1540	1017.42	1140.21	16.7757	1.47127	116.003	175.585	156.676	213.948	323.838	288.963
HH61-3	179	1469	37.7057	50.6555	1315.74	2188.58		1469	553.897	744.129	13.6558	1.83513	89.5671	237.542	176.816	148.984	395.124	294.113
HH61-4	166	1430	54.1577	70.2796	2300.06	3805.83		1430	774.455	1005	24.6697	2.4547	160.843	296.991	228.862	266.142	491.42	378.69
HH6-9	197	1978	69.1508	78.8729	1872.36	3116.78		1978	1367.8	1560.11	21.3081	1.36581	94.6593	136.888	120.015	157.572	227.868	199.78
HH28-1	67	1213	38.4211	43.7691	1870.3	3144.94		1213	466.047	530.919	18.8165	3.54414	154.188	401.311	352.276	259.27	674.811	592.358
HH30-4	95	1638	59.2077	68.9145	2284.7	3940.98		1638	969.823	1128.82	22.3431	1.97933	139.481	235.579	202.397	240.597	406.361	349.124
HH30-2	67	2131	56.77	82.9103	2761.79	4610.68		2131	1209.77	1766.82	28.3806	1.60631	129.601	228.291	156.314	216.362	381.121	260.959
HH14-2	99	1967	68.9234	80.735	2799.76	5166.4		1967	1355.72	1588.06	27.7155	1.74524	142.337	206.514	176.301	262.654	381.081	325.328
HH14-4	145	1843	70.3706	82.5498	2895.06	4936.98		1843	1296.93	1521.39	28.815	1.89399	157.084	223.224	190.29	267.877	380.667	324.504
HH14-5	165	2062	66.7785	77.3064	2735.48	4915.22		2062	1376.97	1594.06	27.8487	1.74703	132.661	198.659	171.605	238.371	356.958	308.347
HH16-1	81	2917	62.6856	83.6051	2952.25	5434.44		2917	1828.54	2438.76	30.4835	1.24996	101.208	161.454	121.055	186.302	297.201	222.836
HH26-3	183	1870.8	73.0526	85.3306	3703.44	7456.73		1870.8	1366.67	1596.37	38.1544	2.39008	197.96	270.983	231.992	398.585	545.614	467.107
HH14-3	159	1870	63.733	80.3379	2883.36	5083.77		1870	1191.81	1502.32	26.9028	1.79075	154.19	241.932	191.927	271.859	426.56	338.395
HH16-2	200	2435	67.775	76.6292	2613.52	4565.92		2435	1650.32	1865.92	26.9747	1.44565	107.331	158.364	140.066	187.512	276.669	244.701
HH26-4	239	1568	70.7697	95.1794	3239.59	5752.78		1568	1109.67	1492.41	30.5241	2.04529	206.607	291.942	217.071	366.886	518.423	385.468
HH62-2	125	1550	57.3993	75.2145	3283.01	5858.78		1550	889.69	1165.83	34.9131	2.99471	211.807	369.006	281.604	377.986	658.519	502.544
HH62-1	143	1380	76.342	94.3941	3141.53	5588.29		1380	1053.52	1302.64	33.3871	2.56304	227.647	298.194	241.167	404.949	530.44	428.998
HH62-3	134	1345	62.1679	82.6107	2063.25	3904.09		1345	836.159	1111.11	24.4773	2.20295	153.401	246.753	185.692	290.267	466.908	351.367
HH30-3	164	2069	69.4838	79.9558	3061.42	5465.48		2069	1437.62	1654.28	31.6687	1.91435	147.966	212.951	185.06	264.16	380.176	330.383
HH30-1	129	2124	55.3758	71.8286	3222.11	5020.92		2124	1176.18	1525.64	31.5087	2.06528	151.7	273.947	211.197	236.39	426.883	329.103
HH41-4	198	2108	76.054	86.9416	559.07	1591.52		2108	1603.22	1832.73	13.3371	0.727716	26.5213	34.8717	30.5048	75.4991	99.2703	86.8388
HH62-4	122	1293	53.132	61.8919	2344.75	4019.07		1293	686.996	800.262	26.9326	3.36548	181.342	341.305	292.998	310.833	585.021	502.219
HH26-2	125	1521	70.996	87.6716	3627.74	7168.88		1521	1079.85	1333.49	31.3246	2.34908	238.51	335.949	272.05	471.327	663.878	537.605
HH26-1	248	1767	25.3406	47.6386	3353.73	6223.87		1767	447.769	841.773	32.8553	3.90311	189.798	748.986	398.412	352.228	1389.97	739.376
HH17-10	89	2058	57.7805	77.5037	2839.87	4981.58		2058	1189.12	1595.03	25.0745	1.57204	137.992	238.821	178.045	242.059	418.929	312.32
HH35-2	60	2060	54.6074	71.6988	1000.13	2637.09		2060	1124.91	1476.99	10.6534	0.721286	48.55	88.9074	67.7139	128.014	234.426	178.544
HH35-3	65	2035	59.29	77.325	1625.25			2035	1206.55	1573.56	16.878	1.0726	79.8649	134.702	103.285

## Sheet: Fig. 11
序号	2018 actural productivity	2019 actural productivity	2020 actural productivity	2021 actural productivity			2018 predicted productivity	2019 predicted productivity	2020 predicted productivity	2021 predicted productivity
1	17.5881	15.2	13.1573	11.281						11
2	20.3348	15.7	13.1137	11.2523			19	16	13	9.73156
3	17.8076	15.4	11.8054	8.85387			17.0439	15.501	12.3301	8.63972
4	15.2181	14.5	11.4096	7.9			15.7614	15.0223	11.7288	7.69591
5	12.8524	13.5	10.9989				14.826	14.5628	11.186	6.87676
6	12.1862	13.8	10.5498				14.0995	14.1217	10.6934	6.16311
7	12.6381	13.4					13.5111	13.6979	10.2443	5.53913
8	12.8667	12.9					13.02	13.2906	9.83309	4.99169
9	13.55	12.6					12.6009	12.8992	9.45509	4.50983
10	13.9048	11.9					12.2368	12.5227	9.10638	4.08438
11	12.919	11.9					11.9162	12.1606	8.78364	3.70764
12	12.2029	11.6					11.6305	11.8121	8.48403	3.37309
13	12.5448	10.9					11.3735	11.4766	8.20513	3.0752
14	12.2571	10.6					11.1404	11.1535	7.94481	2.80929
15	11.9686	10.2					10.9276	10.8422	7.70126	2.57133
16	11.5786	10.1					10.7322	10.5423	7.47289	2.35788
17	11.0276	9.9					10.5516	10.2532	7.2583	2.166
18	10.6329	9.6					10.3841	9.97438	7.05626	1.99312
19	10.6433	9.4					10.2281	9.70546	6.86569	1.83704
20	10.4529	9.3					10.0821	9.44599	6.68562	1.69585
21	9.97571						9.94521	9.19557	6.5152	1.56789
22	9.18619						9.81635	8.95379	6.35365	1.45169
23	9.0781						9.69476	8.7203	6.2003	1.346
24	9.21619						9.57972	8.49474	6.05453	1.24969
25	9.20048						9.47064	8.27679	5.91577	1.16179
26	8.60333						9.36698	8.06613	5.78354	1.08143
27	9.03						9.26829	7.86246	5.65736	1.00786
28	9.52						9.17416	7.66549	5.53683	0.940405
29							9.08422	7.47496	5.42158	0.878462
30							8.99816	7.2906	5.31125	0.821503
31							8.91568	7.11217	5.20554	0.769058
32							8.83654	6.93944	5.10416	0.720705
33							8.76049	6.77218	5.00683	0.676069
34							8.68732	6.61017	4.91333	0.634814
35							8.61686	6.45322	4.82342	0.596638
36							8.54892	6.25	4.7369	0.561271
37							8.48335	6.23	4.65358	0.52847
38							8.42	6.1	4.57328	0.498014
39							8.35875	6.05	4.49583	0.469708
40							8.29948	6	4.4211	0.443371
41							8.24207	5.95	4.34892	0.418842
42							8.18642	5.9	4.27918	0.395976
43							8.13244	5.85	4.21175	0.374639
44							8.08004	5.8	4.14651	0.354711
45							8.02914	5.75	4.08336	0.336082
46							7.97967	5.7	4.0222	0.318652
47							7.93155	5.65	3.96293	0.30233
48							7.88473	5.6	3.90547	0.287033
49							7.83913	5.55	3.84973	0.272685
50							7.79471	5.5	3.79563	0.259217
51							7.75142	5.45	3.74311	0.246565
52							7.70919	5.4	3.6921	0.23467
53							7.66799	5.35	3.64252	0.22348
54							7.62777	5.3	3.59432	0.212944
55							7.5885	5.25	3.54744	0.203018
56							7.55012	5.2	3.50183	0.193659
57							7.51262	5.15	3.45743	0.184831
58							7.47594	5.1	3.41421	0.176496
59							7.44007	5.05	3.3721	0.168623
60							7.40497	5	3.33106	0.161181
61							7.3706	4.95	3.29107	0.154143
62							7.33695	4.9	3.25207	0.147482
63							7.30399	4.85	3.21402	0.141174
64							7.27169	4.8	3.1769	0.135198
65							7.24003	4.75	3.14067	0.129533
66							7.20898	4.7	3.1053	0.12416
67							7.17853	4.65	3.07076	0.11906
68							7.14866	4.6	3.03701	0.114218
69							7.11935	4.55	3.00403	0.109618
70							7.09057	4.5	2.9718	0.105246
71							7.06232	4.45	2.94028	0.101088
72							7.03457	4.4	2.90946	0.0971318
73							7.0073	4.35	2.87931	0.0933662
74							6.98052	4.3	2.84981	0.0897801
75							6.95419	4.25	2.82093	0.0863635
76							6.92831	4.2	2.79267	0.0831067
77							6.90285	4.15	2.76499	0.080001
78							6.87782	4.1	2.73789	0.0770381
79							6.8532	4.09	2.71133	0.0742102
80							6.82897	4.08	2.68531	0.07151
81							6.80513	4.07	2.65981	0.0689307
82							6.78166	4.06	2.63482	0.0664658
83							6.75855	4.05	2.61031	0.0641095
84							6.7358	4.04	2.58628	0.0618559
85							6.71339	4.03	2.56271	0.0596999
86							6.69132	4.02	2.53958	0.0576363
87							6.66957	4.01	2.51689	0.0556606
88							6.64814	4	2.49462	0.0537682
89							6.62702	3.99	2.47276	0.051955
90							6.6062	3.98	2.4513	0.0502171
91							6.58568	3.97	2.43022	0.0485508
92							6.56544	3.96	2.40953	0.0469526
93							6.54548	3.95	2.3892	0.0454192
94							6.5258	3.94	2.36923	0.0439474
95							6.50638	3.93	2.3496	0.0425344
96							6.48722	3.92	2.33032	0.0411773
97							6.46832	3.91	2.31136	0.0398736
98							6.44966	3.9	2.29272	0.0386207
99							6.43125	3.89	2.2744	0.0374163
100							6.41307	3.88	2.25638	0.0362582
101							6.39512	3.87	2.23866	0.0351442
102							6.3774	3.86	2.22123	0.0340724
103							6.3599	3.85	2.20409	0.0330409
104							6.34262	3.84	2.18722	0.0320479
105							6.32554	3.83	2.17061	0.0310916
106							6.30868	3.82	2.15427	0.0301706
107							6.29201	3.81	2.13819	0.0292831
108							6.27555	3.8	2.12236	0.0284278
109							6.25928	3.79	2.10677	0.0276033
110							6.2432	3.78	2.09142	0.0268083
111							6.22731	3.77	2.0763	0.0260415
112							6.21159	3.76	2.06141	0.0253017
113							6.19606	3.75	2.04674	0.0245879
114							6.1807	3.74	2.0323	0.0238989
115							6.16551	3.73	2.01806	0.0232336
116							6.1505	3.72	2.00403	0.0225913
117							6.13564	3.71	1.99021	0.0219708
118							6.12095	3.7	1.97658	0.0213713
119							6.10642	3.69	1.96315	0.020792
120							6.09204	3.68	1.94991	0.0202321
121							6.07781	3.67	1.93685	0.0196907
122							6.06374	3.66	1.92398	0.0191672
123							6.04981	3.65	1.91129	0.0186609
124							6.03603	3.64	1.89877	0.0181711
125							6.02238	3.63	1.88642	0.0176971
126							6.00888	3.62	1.87424	0.0172384
127							5.99551	3.61	1.86222	0.0167944
128							5.98228	3.6	1.85036	0.0163644
129							5.96918	3.59	1.83867	0.0159481
130							5.95621	3.58	1.82712	0.0155448
131							5.94336	3.57	1.81573	0.0151541
132							5.93064	3.56	1.80448	0.0147755
133							5.91805	3.55	1.79338	0.0144086
134							5.90557	3.54	1.78243	0.0140529
135							5.89321	3.53	1.77161	0.0137081
136							5.88097	3.52	1.76093	0.0133736
137							5.86885	3.51	1.75039	0.0130493
138							5.85683	3.5	1.73997	0.0127347
139							5.84493	3.49	1.72969	0.0124294
140							5.83314	3.48	1.71953	0.0121332
141							5.82145	3.47	1.7095	0.0118456
142							5.80987	3.46	1.69959	0.0115665
143							5.7984	3.45	1.6898	0.0112955
144							5.78702	3.44	1.68012	0.0110324
145							5.77575	3.43	1.67057	0.0107768
146							5.76458	3.42	1.66112	0.0105285
147							5.7535	3.41	1.65179	0.0102873
148							5.74252	3.4	1.64257	0.0100529
149							5.73164	3.39	1.63345	0.00982506
150							5.72084	3.38	1.62444	0.00960363
151							5.71014	3.37	1.61554	0.00938835
152							5.69953	3.36	1.60673	0.00917903
153							5.68901	3.35	1.59803	0.00897548
154							5.67858	3.34	1.58942	0.0087775
155							5.66823	3.33	1.58091	0.00858491
156							5.65797	3.32	1.5725	0.00839754
157							5.64779	3.31	1.56418	0.00821521
158							5.6377	3.3	1.55595	0.00803778
159							5.62768	3.29	1.54782	0.00786508
160							5.61775	3.28	1.53977	0.00769695
161							5.6079	3.27	1.53181	0.00753327
162							5.59812	3.26	1.52393	0.00737389
163							5.58842	3.25	1.51614	0.00721867
164							5.5788	3.24	1.50843	0.00706748
165							5.56925	3.23	1.50081	0.00692021
166							5.55978	3.22	1.49326	0.00677672
167							5.55038	3.21	1.4858	0.00663692
168							5.54105	3.2	1.47841	0.00650067
169							5.53179	3.19	1.4711	0.00636788
170							5.5226	3.18	1.46387	0.00623843
171							5.51348	3.17	1.4567	0.00611224
172							5.50443	3.16	1.44962	0.0059892
173							5.49544	3.15	1.4426	0.00586922
174							5.48652	3.14	1.43566	0.00575221
175							5.47767	3.13	1.42878	0.00563808
176							5.46888	3.12	1.42198	0.00552675
177							5.46016	3.11	1.41524	0.00541814
178							5.4515	3.1	1.40857	0.00531216
179							5.4429	3.09	1.40196	0.00520874
180							5.43436	3.08	1.39542	0.00510781
181							5.42588	3.07	1.38894	0.0050093
182							5.41746	3.06	1.38253	0.00491313
183							5.4091	3.05	1.37618	0.00481924
184							5.4008	3.04	1.36989	0.00472757
185							5.39256	3.03	1.36366	0.00463806
186							5.38438	3.02	1.35748	0.00455064
187							5.37625	3.01	1.35137	0.00446526
188							5.36817	3	1.34531	0.00438185
189							5.36015	2.99	1.33931	0.00430037
190							5.35219	2.98	1.33337	0.00422076
191							5.34427	2.97	1.32748	0.00414298
192							5.33642	2.96	1.32165	0.00406696
193							5.32861	2.95	1.31587	0.00399267
194							5.32085	2.94	1.31014	0.00392006
195							5.31315	2.93	1.30447	0.00384908
196							5.3055	2.92	1.29884	0.00377968
197							5.29789	2.91	1.29327	0.00371183
198							5.29034	2.9	1.28775	0.00364549
199							5.28283	2.89	1.28227	0.00358062
200							5.27538	2.88	1.27685	0.00351717
201							5.26797	2.87	1.27147	0.00345511
202							5.2606	2.86	1.26614	0.0033944
203							5.25329	2.85	1.26086	0.00333501
204							5.24602	2.84	1.25562	0.00327691
205							5.23879	2.83	1.25043	0.00322005
206							5.23161	2.82	1.24529	0.00316442
207							5.22448	2.81	1.24018	0.00310997
208							5.21739	2.8	1.23513	0.00305669
209							5.21034	2.79	1.23011	0.00300453
210							5.20333	2.78	1.22514	0.00295347
211							5.19637	2.77	1.22021	0.00290348
212							5.18945	2.76	1.21532	0.00285454
213							5.18257	2.75	1.21047	0.00280662
214							5.17574	2.74	1.20566	0.0027597
215							5.16894	2.73	1.2009	0.00271374
216							5.16219	2.72	1.19617	0.00266873
217							5.15547	2.71	1.19148	0.00262464
218							5.14879	2.7	1.18683	0.00258146
219							5.14216	2.69	1.18221	0.00253915
220							5.13556	2.68	1.17764	0.0024977
221							5.129	2.67	1.1731	0.00245709
222							5.12248	2.66	1.1686	0.00241729
223							5.11599	2.65	1.16413	0.00237829
224							5.10955	2.64	1.1597	0.00234007
225							5.10314	2.63	1.15531	0.0023026
226							5.09676	2.62	1.15095	0.00226588
227							5.09042	2.61	1.14662	0.00222988
228							5.08412	2.6	1.14233	0.00219459
229							5.07785	2.59	1.13808	0.00215999
230							5.07162	2.58	1.13385	0.00212607
231							5.06542	2.57	1.12966	0.0020928
232							5.05926	2.56	1.1255	0.00206018
233							5.05313	2.55	1.12137	0.00202819
234							5.04704	2.54	1.11728	0.00199681
235							5.04097	2.53	1.11321	0.00196603
236							5.03494	2.52	1.10918	0.00193584
237							5.02895	2.51	1.10518	0.00190622
238							5.02298	2.5	1.10121	0.00187716
239							5.01705	2.49	1.09726	0.00184865
240							5.01115	2.48	1.09335	0.00182067

[truncated: 3 more sheets: Fig.12, Fig.13, Sheet1]
